# Supplementary material for: TARGETgene: A Tool for Identification of Potential Therapeutic Targets in Cancer
Source: PLoS One. 2012 Aug 31;7(8):e43305. doi: 10.1371/journal.pone.0043305 (PMC3432038; doi:10.1371/journal.pone.0043305)
Supplement: File S1 — Enriched GO terms that appear densely at the top of TARGETgene's ranked gene lists for each of the three cancer types. (XLS) [file pone.0043305.s001.xls]

## Sheet: Breast Cancer
Breast Cancer: enriched GO process terms that appear densely at the top of TARGETgene’s ranked gene list (Generated by GOrilla)
Note:	N - is the total number of genes
	B - is the total number of genes associated with a specific GO term
	n - is the number of genes in the top of the user's input list or in the target set when appropriate
	b - is the number of genes in the intersection
GO Term	Description	P-value	Enrichment	N	B	n	b
GO:0050794	regulation of cellular process	1.35e-133	1.82	4637	2060	893	723
GO:0050789	regulation of biological process	5.05e-124	1.72	4637	2207	927	759
GO:0065007	biological regulation	1.94e-119	1.66	4637	2343	934	782
GO:0051716	cellular response to stimulus	2.74e-100	2.35	4637	1267	657	422
GO:0007165	signal transduction	1.74e-95	2.59	4637	1003	654	366
GO:0048518	positive regulation of biological process	8.67e-93	2.32	4637	956	891	426
GO:0048522	positive regulation of cellular process	1.15e-88	2.38	4637	869	891	397
GO:0019222	regulation of metabolic process	2.19e-87	2	4637	1299	913	512
GO:0080090	regulation of primary metabolic process	1.39e-86	2.11	4637	1133	913	470
GO:0031323	regulation of cellular metabolic process	1.91e-86	2.03	4637	1148	999	502
GO:0060255	regulation of macromolecule metabolic process	4.19e-84	2.06	4637	1081	999	480
GO:0006468	protein phosphorylation	9.56e-82	4.75	4637	209	719	154
GO:0050896	response to stimulus	1.74e-80	1.89	4637	1804	657	482
GO:0006796	phosphate-containing compound metabolic process	5.92e-80	5.09	4637	261	534	153
GO:0006793	phosphorus metabolic process	5.92e-80	5.09	4637	261	534	153
GO:0016310	phosphorylation	4.13e-79	4.52	4637	227	719	159
GO:0009987	cellular process	2.11e-72	1.34	4637	3119	979	881
GO:0048519	negative regulation of biological process	2.71e-69	2.26	4637	838	874	357
GO:0048523	negative regulation of cellular process	4.15e-69	2.37	4637	762	851	331
GO:0048583	regulation of response to stimulus	9.49e-68	2.65	4637	619	776	275
GO:0023051	regulation of signaling	1.16e-63	2.78	4637	523	778	244
GO:0009966	regulation of signal transduction	3.15e-63	2.93	4637	459	776	225
GO:0016043	cellular component organization	9.36e-62	2.06	4637	881	978	383
GO:0032268	regulation of cellular protein metabolic process	4.55e-60	2.75	4637	377	997	223
GO:0071840	cellular component organization or biogenesis	4.85e-60	2.04	4637	891	978	383
GO:0051246	regulation of protein metabolic process	2.62e-59	2.64	4637	418	997	237
GO:0035556	intracellular signal transduction	5.91e-59	3.43	4637	388	616	177
GO:0042325	regulation of phosphorylation	1.39e-57	3.31	4637	277	854	169
GO:0019219	regulation of nucleobase-containing compound metabolic process	2.06e-57	2.07	4637	856	942	360
GO:0051171	regulation of nitrogen compound metabolic process	2.35e-57	2.05	4637	882	934	365
GO:0065009	regulation of molecular function	2.79e-57	2.4	4637	589	910	277
GO:0009893	positive regulation of metabolic process	3.21e-57	2.58	4637	494	891	245
GO:0031399	regulation of protein modification process	3.48e-57	3.03	4637	316	910	188
GO:0007166	cell surface receptor signaling pathway	1.93e-56	2.68	4637	550	735	234
GO:0010646	regulation of cell communication	6.15e-56	2.97	4637	397	778	198
GO:0006464	protein modification process	3.19e-55	3.36	4637	519	462	174
GO:0019220	regulation of phosphate metabolic process	3.8e-55	3.38	4637	309	732	165
GO:0051174	regulation of phosphorus metabolic process	3.8e-55	3.38	4637	309	732	165
GO:0031325	positive regulation of cellular metabolic process	3.91e-55	2.54	4637	468	940	241
GO:0071842	cellular component organization at cellular level	1.27e-54	2.14	4637	721	978	325
GO:0001932	regulation of protein phosphorylation	1.65e-54	3.04	4637	265	996	173
GO:0009889	regulation of biosynthetic process	1.22e-53	2.02	4637	835	985	358
GO:0010604	positive regulation of macromolecule metabolic process	1.43e-53	2.51	4637	439	999	237
GO:0071841	cellular component organization or biogenesis at cellular level	7.9e-53	2.11	4637	731	978	325
GO:0043412	macromolecule modification	1.51e-51	3.2	4637	545	462	174
GO:0031326	regulation of cellular biosynthetic process	2.48e-51	2	4637	828	985	352
GO:0044260	cellular macromolecule metabolic process	5.42e-51	1.83	4637	1128	943	420
GO:0032502	developmental process	1.04e-50	1.81	4637	1106	993	429
GO:0007167	enzyme linked receptor protein signaling pathway	3.21e-50	4.02	4637	208	682	123
GO:0010556	regulation of macromolecule biosynthetic process	9.81e-50	2.02	4637	768	999	335
GO:0043170	macromolecule metabolic process	1.44e-49	1.73	4637	1307	943	461
GO:0044093	positive regulation of molecular function	2.7e-49	2.71	4637	370	910	197
GO:0051128	regulation of cellular component organization	2.15e-48	3.04	4637	358	729	171
GO:0010468	regulation of gene expression	2.32e-48	1.97	4637	829	985	347
GO:0042221	response to chemical stimulus	3.76e-48	2.08	4637	795	874	312
GO:0044267	cellular protein metabolic process	7.32e-48	2.89	4637	647	462	186
GO:2000112	regulation of cellular macromolecule biosynthetic process	1.18e-47	2.01	4637	760	999	329
GO:0007169	transmembrane receptor protein tyrosine kinase signaling pathway	1.46e-45	5.11	4637	164	509	92
GO:0050790	regulation of catalytic activity	1.96e-45	2.4	4637	485	910	228
GO:0042127	regulation of cell proliferation	2.14e-45	2.7	4637	362	882	186
GO:0043549	regulation of kinase activity	1.31e-44	3.13	4637	204	996	137
GO:0051338	regulation of transferase activity	1.6e-44	3.1	4637	209	996	139
GO:0051252	regulation of RNA metabolic process	2.26e-44	2.01	4637	722	999	312
GO:0050793	regulation of developmental process	2.12e-42	2.38	4637	414	996	212
GO:0048584	positive regulation of response to stimulus	2.75e-42	2.81	4637	294	910	162
GO:2001141	regulation of RNA biosynthetic process	3.63e-42	1.99	4637	705	999	303
GO:0045859	regulation of protein kinase activity	5.06e-42	3.12	4637	194	996	130
GO:0006355	regulation of transcription, DNA-dependent	8.29e-42	2.01	4637	696	985	297
GO:0051239	regulation of multicellular organismal process	8.86e-42	2.24	4637	490	996	236
GO:0046777	protein autophosphorylation	3.75e-41	9.47	4637	60	400	49
GO:0010941	regulation of cell death	1.63e-39	2.7	4637	335	851	166
GO:0043085	positive regulation of catalytic activity	2.78e-39	2.7	4637	315	888	163
GO:0019538	protein metabolic process	5.42e-39	1.93	4637	811	912	308
GO:0009891	positive regulation of biosynthetic process	4.56e-38	2.53	4637	341	940	175
GO:0010557	positive regulation of macromolecule biosynthetic process	1.27e-37	3.14	4637	286	682	132
GO:0006357	regulation of transcription from RNA polymerase II promoter	1.91e-37	2.59	4637	295	991	163
GO:0010033	response to organic substance	5.3e-37	2.27	4637	489	884	212
GO:0043067	regulation of programmed cell death	5.66e-37	2.67	4637	324	851	159
GO:0031328	positive regulation of cellular biosynthetic process	3.05e-36	2.5	4637	337	940	171
GO:0032879	regulation of localization	3.39e-36	2.52	4637	369	864	173
GO:2000026	regulation of multicellular organismal development	4.17e-36	2.49	4637	316	996	169
GO:0006996	organelle organization	6.01e-36	2.18	4637	491	956	221
GO:0048856	anatomical structure development	6.28e-36	1.92	4637	705	993	290
GO:0031324	negative regulation of cellular metabolic process	6.48e-36	2.41	4637	348	988	179
GO:0042981	regulation of apoptotic process	9.68e-36	2.66	4637	320	851	156
GO:0009892	negative regulation of metabolic process	9.83e-36	2.32	4637	384	999	192
GO:0051173	positive regulation of nitrogen compound metabolic process	1.19e-35	2.92	4637	326	682	140
GO:0045595	regulation of cell differentiation	2.27e-35	2.59	4637	278	991	154
GO:0045935	positive regulation of nucleobase-containing compound metabolic process	2.31e-35	2.95	4637	316	682	137
GO:0008150	biological_process	3.05e-35	1.13	4637	4001	994	967
GO:0051726	regulation of cell cycle	1.17e-34	2.81	4637	245	910	135
GO:0010605	negative regulation of macromolecule metabolic process	3.83e-34	2.38	4637	341	999	175
GO:0010628	positive regulation of gene expression	4.22e-34	2.77	4637	280	838	140
GO:0045893	positive regulation of transcription, DNA-dependent	1.04e-33	3.2	4637	256	663	117
GO:0048869	cellular developmental process	1.81e-33	2.22	4637	543	796	207
GO:0051254	positive regulation of RNA metabolic process	4.23e-33	3.07	4637	276	668	122
GO:0009968	negative regulation of signal transduction	1.69e-32	3.56	4637	173	715	95
GO:0006950	response to stress	1.79e-32	1.92	4637	664	969	267
GO:0010627	regulation of intracellular protein kinase cascade	1.05e-31	5	4637	158	411	70
GO:0071900	regulation of protein serine/threonine kinase activity	1.96e-31	3.59	4637	112	934	81
GO:0048585	negative regulation of response to stimulus	3.02e-31	3.38	4637	211	657	101
GO:0009967	positive regulation of signal transduction	3.2e-31	3.19	4637	197	775	105
GO:0070887	cellular response to chemical stimulus	3.69e-31	2.38	4637	375	874	168
GO:0009605	response to external stimulus	5.58e-31	2.58	4637	321	818	146
GO:0023056	positive regulation of signaling	7.58e-31	3.09	4637	211	775	109
GO:0010647	positive regulation of cell communication	1.61e-30	3.11	4637	206	775	107
GO:0010648	negative regulation of cell communication	3.94e-30	3.37	4637	185	715	96
GO:0023057	negative regulation of signaling	3.94e-30	3.37	4637	185	715	96
GO:0065008	regulation of biological quality	1.5e-29	1.87	4637	654	996	263
GO:0040011	locomotion	2.1e-29	2.67	4637	292	784	132
GO:0002682	regulation of immune system process	4.26e-29	2.62	4637	225	991	126
GO:0045944	positive regulation of transcription from RNA polymerase II promoter	2.09e-28	2.99	4637	168	923	100
GO:0009653	anatomical structure morphogenesis	2.52e-28	2.52	4637	353	745	143
GO:0071310	cellular response to organic substance	2.84e-28	2.55	4637	285	860	135
GO:0044238	primary metabolic process	3.29e-28	1.45	4637	1692	950	503
GO:0007243	intracellular protein kinase cascade	1.52e-27	5.69	4637	83	501	51
GO:0009890	negative regulation of biosynthetic process	2.15e-27	2.92	4637	268	657	111
GO:0051247	positive regulation of protein metabolic process	2.25e-27	2.85	4637	168	988	102
GO:0051130	positive regulation of cellular component organization	2.61e-27	4.61	4637	141	464	65
GO:0033674	positive regulation of kinase activity	5.25e-27	3.05	4637	136	996	89
GO:0044237	cellular metabolic process	8.87e-27	1.54	4637	1643	711	388
GO:0031327	negative regulation of cellular biosynthetic process	9.04e-27	2.43	4637	264	985	136
GO:0045934	negative regulation of nucleobase-containing compound metabolic process	9.17e-27	2.83	4637	250	735	112
GO:0032501	multicellular organismal process	9.27e-27	1.69	4637	914	959	319
GO:0010942	positive regulation of cell death	1.87e-26	3.1	4637	160	851	91
GO:0010558	negative regulation of macromolecule biosynthetic process	2.09e-26	2.49	4637	237	999	127
GO:0033043	regulation of organelle organization	2.36e-26	3.06	4637	139	960	88
GO:2000113	negative regulation of cellular macromolecule biosynthetic process	2.58e-26	2.51	4637	229	999	124
GO:0048011	nerve growth factor receptor signaling pathway	4.31e-26	5.71	4637	77	506	48
GO:0043068	positive regulation of programmed cell death	5.57e-26	3.11	4637	156	851	89
GO:0051347	positive regulation of transferase activity	6.16e-26	2.98	4637	139	996	89
GO:0051172	negative regulation of nitrogen compound metabolic process	8.16e-26	2.77	4637	255	735	112
GO:0045860	positive regulation of protein kinase activity	1.06e-25	3.04	4637	130	996	85
GO:0006935	chemotaxis	1.48e-25	3.03	4637	176	808	93
GO:0042330	taxis	1.48e-25	3.03	4637	176	808	93
GO:0043065	positive regulation of apoptotic process	1.86e-25	3.09	4637	155	851	88
GO:0080134	regulation of response to stress	2.49e-25	4.49	4637	193	348	65
GO:0032270	positive regulation of cellular protein metabolic process	4.32e-25	2.9	4637	152	969	92
GO:0009719	response to endogenous stimulus	9.17e-25	2.5	4637	265	867	124
GO:0008152	metabolic process	2.45e-24	1.39	4637	1871	950	531
GO:0007411	axon guidance	8.73e-24	3.44	4637	113	834	70
GO:0043408	regulation of MAPK cascade	1.47e-23	3.38	4637	93	973	66
GO:2000145	regulation of cell motility	1.76e-23	3.48	4637	126	751	71
GO:0051270	regulation of cellular component movement	1.78e-23	3.38	4637	135	751	74
GO:0051253	negative regulation of RNA metabolic process	2.12e-23	2.47	4637	216	999	115
GO:0010629	negative regulation of gene expression	2.27e-23	2.4	4637	236	999	122
GO:0030154	cell differentiation	4.77e-23	2.13	4637	396	885	161
GO:0008285	negative regulation of cell proliferation	6.76e-23	2.88	4637	164	874	89
GO:0045892	negative regulation of transcription, DNA-dependent	1.21e-22	2.48	4637	208	999	111
GO:0007049	cell cycle	2.6e-22	2.54	4637	255	802	112
GO:0030334	regulation of cell migration	4.59e-22	3.44	4637	122	751	68
GO:0040012	regulation of locomotion	6.22e-22	4.54	4637	138	407	55
GO:0044419	interspecies interaction between organisms	1.04e-21	3.06	4637	111	982	72
GO:0016477	cell migration	1.1e-21	6.21	4637	153	210	43
GO:0018193	peptidyl-amino acid modification	1.23e-21	8.62	4637	144	127	34
GO:0012501	programmed cell death	1.43e-21	2.69	4637	194	854	96
GO:0006915	apoptotic process	2.67e-21	2.7	4637	189	854	94
GO:0007010	cytoskeleton organization	3.04e-21	2.74	4637	185	843	92
GO:0001775	cell activation	3.06e-21	3.27	4637	135	745	71
GO:0022607	cellular component assembly	3.66e-21	2.13	4637	326	976	146
GO:0060284	regulation of cell development	4.1e-21	2.89	4637	139	923	80
GO:0022402	cell cycle process	4.65e-21	2.3	4637	277	910	125
GO:0007599	hemostasis	4.7e-21	2.72	4637	157	956	88
GO:0048870	cell motility	6.17e-21	5.82	4637	167	210	44
GO:0031401	positive regulation of protein modification process	1.14e-20	2.96	4637	126	934	75
GO:0051049	regulation of transport	1.67e-20	2.38	4637	259	864	115
GO:0050817	coagulation	2.12e-20	2.71	4637	154	956	86
GO:0007596	blood coagulation	2.12e-20	2.71	4637	154	956	86
GO:0050878	regulation of body fluid levels	2.3e-20	2.54	4637	185	956	97
GO:0051094	positive regulation of developmental process	3.04e-20	2.42	4637	202	996	105
GO:0006928	cellular component movement	3.29e-20	4.5	4637	260	214	54
GO:0002376	immune system process	5.81e-20	2.15	4637	309	948	136
GO:0060548	negative regulation of cell death	5.96e-20	2.9	4637	180	729	82
GO:0018108	peptidyl-tyrosine phosphorylation	6.54e-20	14.05	4637	25	264	20
GO:0050865	regulation of cell activation	7.59e-20	7.5	4637	104	202	34
GO:0010740	positive regulation of intracellular protein kinase cascade	8.62e-20	4.98	4637	102	411	45
GO:0002757	immune response-activating signal transduction	8.81e-20	6.08	4637	38	622	31
GO:0071844	cellular component assembly at cellular level	1.26e-19	2.3	4637	238	976	115
GO:0050776	regulation of immune response	1.6e-19	4.06	4637	122	506	54
GO:0045597	positive regulation of cell differentiation	1.61e-19	2.61	4637	156	989	87
GO:0018212	peptidyl-tyrosine modification	2.8e-19	13.51	4637	26	264	20
GO:0043405	regulation of MAP kinase activity	3.56e-19	6.71	4637	73	322	34
GO:0033554	cellular response to stress	3.83e-19	2.13	4637	299	967	133
GO:0000122	negative regulation of transcription from RNA polymerase II promoter	3.88e-19	2.74	4637	134	984	78
GO:0048017	inositol lipid-mediated signaling	5.29e-19	7.04	4637	41	466	29
GO:0048015	phosphatidylinositol-mediated signaling	5.29e-19	7.04	4637	41	466	29
GO:0010564	regulation of cell cycle process	7.3e-19	2.79	4637	146	889	78
GO:0038127	ERBB signaling pathway	8.97e-19	14.46	4637	44	153	21
GO:0007173	epidermal growth factor receptor signaling pathway	8.97e-19	14.46	4637	44	153	21
GO:0008284	positive regulation of cell proliferation	9.96e-19	2.46	4637	212	882	99
GO:0002764	immune response-regulating signaling pathway	1.27e-18	6.24	4637	40	557	30
GO:0008219	cell death	1.31e-18	2.38	4637	242	854	106
GO:0010562	positive regulation of phosphorus metabolic process	1.82e-18	3.68	4637	88	745	52
GO:0045937	positive regulation of phosphate metabolic process	1.82e-18	3.68	4637	88	745	52
GO:0016265	death	1.94e-18	2.37	4637	243	854	106
GO:0002684	positive regulation of immune system process	2.41e-18	3.82	4637	132	506	55
GO:0008283	cell proliferation	4.75e-18	2.53	4637	159	990	86
GO:0048513	organ development	4.94e-18	2.18	4637	299	874	123
GO:0042327	positive regulation of phosphorylation	6.19e-18	3.7	4637	84	745	50
GO:0071902	positive regulation of protein serine/threonine kinase activity	6.47e-18	3.37	4637	69	996	50
GO:0051960	regulation of nervous system development	6.71e-18	2.92	4637	115	925	67
GO:0044092	negative regulation of molecular function	7.57e-18	2.88	4637	227	560	79
GO:0043069	negative regulation of programmed cell death	8.83e-18	3.66	4637	169	435	58
GO:0007264	small GTPase mediated signal transduction	1.01e-17	3.22	4637	116	758	61
GO:0001934	positive regulation of protein phosphorylation	1.14e-17	3.72	4637	82	745	49
GO:0045088	regulation of innate immune response	2.24e-17	5.75	4637	51	506	32
GO:0040008	regulation of growth	2.26e-17	2.87	4637	161	732	73
GO:0048646	anatomical structure formation involved in morphogenesis	2.9e-17	2.67	4637	154	880	78
GO:0051345	positive regulation of hydrolase activity	3.22e-17	2.5	4637	177	910	87
GO:0043066	negative regulation of apoptotic process	3.58e-17	3.62	4637	168	435	57
GO:0018105	peptidyl-serine phosphorylation	4.37e-17	25.56	4637	20	127	14
GO:0071495	cellular response to endogenous stimulus	4.56e-17	2.72	4637	155	837	76
GO:0009725	response to hormone stimulus	6.81e-17	2.4	4637	212	867	95
GO:0051336	regulation of hydrolase activity	7.93e-17	2.16	4637	276	910	117
GO:0009628	response to abiotic stimulus	9.27e-17	2.41	4637	179	969	90
GO:0030168	platelet activation	2.21e-16	7.91	4637	74	214	27
GO:0002694	regulation of leukocyte activation	2.29e-16	4.38	4637	93	478	42
GO:0014068	positive regulation of phosphatidylinositol 3-kinase cascade	3.15e-16	60.22	4637	14	55	10
GO:0007346	regulation of mitotic cell cycle	3.87e-16	3.12	4637	92	889	55
GO:0043410	positive regulation of MAPK cascade	6.09e-16	5.33	4637	55	506	32
GO:0051249	regulation of lymphocyte activation	6.69e-16	5.07	4637	83	397	36
GO:0070848	response to growth factor stimulus	7.08e-16	9.98	4637	78	137	23
GO:0050767	regulation of neurogenesis	7.91e-16	2.92	4637	105	907	60
GO:0002756	MyD88-independent toll-like receptor signaling pathway	7.95e-16	16.03	4637	15	270	14
GO:0030155	regulation of cell adhesion	8.06e-16	4.24	4637	83	540	41
GO:0051704	multi-organism process	9.08e-16	2.17	4637	229	988	106
GO:0031344	regulation of cell projection organization	1.67e-15	8.02	4637	62	233	25
GO:0044087	regulation of cellular component biogenesis	1.8e-15	4.68	4637	91	414	38
GO:0018209	peptidyl-serine modification	2.42e-15	21.3	4637	24	127	14
GO:0071363	cellular response to growth factor stimulus	3.04e-15	10.06	4637	74	137	22
GO:0032147	activation of protein kinase activity	3.96e-15	3.88	4637	72	680	41
GO:0002253	activation of immune response	4.65e-15	4.82	4637	57	557	33
GO:0051493	regulation of cytoskeleton organization	5.3e-15	4.62	4637	85	437	37
GO:0009894	regulation of catabolic process	6.86e-15	2.46	4637	159	923	78
GO:0051348	negative regulation of transferase activity	6.99e-15	5.63	4637	61	405	30
GO:0031347	regulation of defense response	8.4e-15	5.31	4637	110	270	34
GO:0032989	cellular component morphogenesis	8.98e-15	3.32	4637	92	744	49
GO:0050867	positive regulation of cell activation	1.06e-14	5.26	4637	71	397	32
GO:0051090	regulation of sequence-specific DNA binding transcription factor activity	1.32e-14	3.84	4637	85	596	42
GO:0007265	Ras protein signal transduction	1.46e-14	4.9	4637	41	670	29
GO:0043086	negative regulation of catalytic activity	1.54e-14	2.97	4637	184	500	59
GO:0051272	positive regulation of cellular component movement	1.61e-14	15	4637	74	71	17
GO:0014066	regulation of phosphatidylinositol 3-kinase cascade	1.71e-14	46.84	4637	18	55	10
GO:0030029	actin filament-based process	1.91e-14	2.84	4637	119	822	60
GO:0002696	positive regulation of leukocyte activation	2.51e-14	5.31	4637	66	397	30
GO:0045664	regulation of neuron differentiation	2.84e-14	2.96	4637	88	907	51
GO:0030030	cell projection organization	2.96e-14	3.01	4637	108	755	53
GO:0030036	actin cytoskeleton organization	3.32e-14	2.99	4637	98	822	52
GO:0010741	negative regulation of intracellular protein kinase cascade	3.47e-14	5.69	4637	35	582	25
GO:0043434	response to peptide hormone stimulus	3.67e-14	5.68	4637	109	232	31
GO:0050778	positive regulation of immune response	3.79e-14	4.28	4637	70	557	36
GO:0051251	positive regulation of lymphocyte activation	3.97e-14	5.39	4637	65	397	30
GO:0010975	regulation of neuron projection development	4.06e-14	8.11	4637	54	233	22
GO:0051248	negative regulation of protein metabolic process	4.36e-14	2.63	4637	111	969	61
GO:0030335	positive regulation of cell migration	5.13e-14	14.93	4637	70	71	16
GO:0051093	negative regulation of developmental process	5.4e-14	2.73	4637	153	700	63
GO:0000278	mitotic cell cycle	5.78e-14	2.61	4637	116	950	62
GO:2000147	positive regulation of cell motility	6.29e-14	14.72	4637	71	71	16
GO:0032956	regulation of actin cytoskeleton organization	6.79e-14	11.47	4637	56	130	18
GO:0031329	regulation of cellular catabolic process	7.61e-14	2.51	4637	140	923	70
GO:0051098	regulation of binding	7.64e-14	3.29	4637	58	973	40
GO:0009887	organ morphogenesis	9.94e-14	2.85	4637	129	745	59
GO:0043406	positive regulation of MAP kinase activity	1.01e-13	6.65	4637	52	322	24
GO:0051276	chromosome organization	1.02e-13	2.2	4637	189	950	85
GO:0035666	TRIF-dependent toll-like receptor signaling pathway	1.08e-13	15.85	4637	13	270	12
GO:0002224	toll-like receptor signaling pathway	1.08e-13	12.27	4637	21	270	15
GO:0006917	induction of apoptosis	1.08e-13	3.01	4637	89	848	49
GO:0012502	induction of programmed cell death	1.08e-13	3.01	4637	89	848	49
GO:0022603	regulation of anatomical structure morphogenesis	1.17e-13	3.36	4637	179	370	48
GO:0032970	regulation of actin filament-based process	1.3e-13	11.07	4637	58	130	18
GO:0045786	negative regulation of cell cycle	1.37e-13	2.85	4637	93	910	52
GO:0040017	positive regulation of locomotion	1.51e-13	6.25	4637	76	254	26
GO:0000165	MAPK cascade	1.67e-13	9.62	4637	33	263	18
GO:0032870	cellular response to hormone stimulus	1.74e-13	5.14	4637	110	254	31
GO:0032269	negative regulation of cellular protein metabolic process	1.75e-13	2.71	4637	97	969	55
GO:0051129	negative regulation of cellular component organization	1.81e-13	3.12	4637	84	813	46
GO:0050863	regulation of T cell activation	3.61e-13	8.03	4637	60	202	21
GO:0002755	MyD88-dependent toll-like receptor signaling pathway	4.02e-13	18.29	4637	17	179	12
GO:0033673	negative regulation of kinase activity	4.39e-13	5.09	4637	58	440	28
GO:0006469	negative regulation of protein kinase activity	4.92e-13	3.31	4637	53	977	37
GO:0002218	activation of innate immune response	5.05e-13	6.96	4637	25	506	19
GO:0002221	pattern recognition receptor signaling pathway	5.05e-13	6.96	4637	25	506	19
GO:0002758	innate immune response-activating signal transduction	5.05e-13	6.96	4637	25	506	19
GO:0060341	regulation of cellular localization	5.22e-13	2.28	4637	153	997	75
GO:0080135	regulation of cellular response to stress	6.27e-13	3.86	4637	66	637	35
GO:0070372	regulation of ERK1 and ERK2 cascade	6.3e-13	6.47	4637	39	404	22
GO:0048731	system development	7.45e-13	1.98	4637	239	989	101
GO:0034138	toll-like receptor 3 signaling pathway	7.55e-13	14.72	4637	14	270	12
GO:0022403	cell cycle phase	8.04e-13	2.25	4637	179	888	77
GO:0034142	toll-like receptor 4 signaling pathway	1.34e-12	17.27	4637	18	179	12
GO:0000086	G2/M transition of mitotic cell cycle	1.88e-12	3.98	4637	41	824	29
GO:0008543	fibroblast growth factor receptor signaling pathway	2.01e-12	12.69	4637	40	137	15
GO:0031400	negative regulation of protein modification process	2.61e-12	2.95	4637	75	923	44
GO:0051091	positive regulation of sequence-specific DNA binding transcription factor activity	2.65e-12	5.08	4637	43	531	25
GO:0006461	protein complex assembly	2.69e-12	2.48	4637	150	798	64
GO:0043933	macromolecular complex subunit organization	3.07e-12	1.95	4637	246	976	101
GO:0050870	positive regulation of T cell activation	3.37e-12	5.91	4637	47	384	23
GO:0048534	hemopoietic or lymphoid organ development	3.76e-12	3.26	4637	54	948	36
GO:0051050	positive regulation of transport	4.72e-12	2.38	4637	136	932	65
GO:0006974	response to DNA damage stimulus	4.95e-12	2.15	4637	177	950	78
GO:0065003	macromolecular complex assembly	5.87e-12	2.01	4637	215	976	91
GO:0034762	regulation of transmembrane transport	6.17e-12	3.35	4637	60	830	36
GO:0032868	response to insulin stimulus	6.37e-12	5.84	4637	68	280	24
GO:0034130	toll-like receptor 1 signaling pathway	7.59e-12	17.81	4637	16	179	11
GO:0034134	toll-like receptor 2 signaling pathway	7.59e-12	17.81	4637	16	179	11
GO:0008063	Toll signaling pathway	7.59e-12	17.81	4637	16	179	11
GO:0001525	angiogenesis	7.72e-12	3.36	4637	68	751	37
GO:0022604	regulation of cell morphogenesis	8.32e-12	5.65	4637	87	236	25
GO:0071774	response to fibroblast growth factor stimulus	1.12e-11	11.54	4637	44	137	15
GO:0044344	cellular response to fibroblast growth factor stimulus	1.12e-11	11.54	4637	44	137	15
GO:0090304	nucleic acid metabolic process	1.26e-11	1.61	4637	528	950	174
GO:0006139	nucleobase-containing compound metabolic process	1.29e-11	1.52	4637	680	950	212
GO:0006140	regulation of nucleotide metabolic process	1.32e-11	2.45	4637	129	880	60
GO:0009790	embryo development	1.42e-11	2.68	4637	91	931	49
GO:0071822	protein complex subunit organization	1.46e-11	2.37	4637	162	798	66
GO:0045596	negative regulation of cell differentiation	1.48e-11	2.91	4637	110	682	47
GO:0010563	negative regulation of phosphorus metabolic process	1.54e-11	3.85	4637	45	776	29
GO:0045936	negative regulation of phosphate metabolic process	1.54e-11	3.85	4637	45	776	29
GO:0050730	regulation of peptidyl-tyrosine phosphorylation	1.75e-11	8.15	4637	49	209	18
GO:0019216	regulation of lipid metabolic process	1.86e-11	2.94	4637	70	923	41
GO:0034330	cell junction organization	1.98e-11	3.5	4637	62	727	34
GO:0032844	regulation of homeostatic process	2.13e-11	3.05	4637	67	884	39
GO:0051179	localization	2.2e-11	2.55	4637	97	973	52
GO:0060397	JAK-STAT cascade involved in growth hormone signaling pathway	2.68e-11	10.66	4637	11	435	11
GO:0051240	positive regulation of multicellular organismal process	2.7e-11	2.35	4637	129	948	62
GO:0014070	response to organic cyclic compound	3.17e-11	3.06	4637	70	844	39
GO:0070374	positive regulation of ERK1 and ERK2 cascade	3.67e-11	7.23	4637	27	404	17
GO:0045089	positive regulation of innate immune response	3.86e-11	11.33	4637	32	179	14
GO:0051403	stress-activated MAPK cascade	4.53e-11	12.45	4637	17	263	12
GO:0031294	lymphocyte costimulation	4.74e-11	28.62	4637	18	81	9
GO:0031295	T cell costimulation	4.74e-11	28.62	4637	18	81	9
GO:0071156	regulation of cell cycle arrest	5.35e-11	2.67	4637	94	888	48
GO:0022610	biological adhesion	5.46e-11	3.28	4637	235	247	41
GO:0007155	cell adhesion	5.46e-11	3.28	4637	235	247	41
GO:0007259	JAK-STAT cascade	5.89e-11	9.47	4637	13	452	12
GO:0071375	cellular response to peptide hormone stimulus	6.31e-11	5.91	4637	68	254	22
GO:0000079	regulation of cyclin-dependent protein kinase activity	6.62e-11	3.86	4637	33	910	25
GO:0051052	regulation of DNA metabolic process	7.38e-11	3.51	4637	58	728	32
GO:0050678	regulation of epithelial cell proliferation	8.35e-11	3.19	4637	67	780	36
GO:0045787	positive regulation of cell cycle	8.45e-11	3.62	4637	37	934	27
GO:0010638	positive regulation of organelle organization	9.04e-11	2.98	4637	60	960	37
GO:0010769	regulation of cell morphogenesis involved in differentiation	9.18e-11	7.37	4637	48	236	18
GO:0032880	regulation of protein localization	9.46e-11	2.72	4637	93	843	46
GO:0042326	negative regulation of phosphorylation	9.74e-11	3.47	4637	42	923	29
GO:0010639	negative regulation of organelle organization	1.24e-10	3.31	4637	47	923	31
GO:0031098	stress-activated protein kinase signaling cascade	1.32e-10	11.75	4637	18	263	12
GO:0007088	regulation of mitosis	1.36e-10	3.84	4637	31	934	24
GO:0051783	regulation of nuclear division	1.36e-10	3.84	4637	31	934	24
GO:0032869	cellular response to insulin stimulus	1.55e-10	6.67	4637	52	254	19
GO:0010467	gene expression	2.13e-10	2.01	4637	187	976	79
GO:0043087	regulation of GTPase activity	2.31e-10	3.12	4637	69	776	36
GO:0032990	cell part morphogenesis	2.31e-10	4.72	4637	54	437	24
GO:0030097	hemopoiesis	2.53e-10	3.42	4637	40	948	28
GO:0032872	regulation of stress-activated MAPK cascade	2.67e-10	3.64	4637	33	964	25
GO:0070302	regulation of stress-activated protein kinase signaling cascade	2.67e-10	3.64	4637	33	964	25
GO:0009611	response to wounding	2.77e-10	2.4	4637	136	811	57
GO:0048729	tissue morphogenesis	2.84e-10	2.74	4637	92	810	44
GO:0050900	leukocyte migration	3.01e-10	7.58	4637	50	208	17
GO:0035239	tube morphogenesis	3.59e-10	3.27	4637	50	880	31
GO:0008104	protein localization	3.81e-10	4.12	4637	78	404	28
GO:0033124	regulation of GTP catabolic process	3.91e-10	3.07	4637	70	776	36
GO:0018107	peptidyl-threonine phosphorylation	3.93e-10	7.14	4637	12	649	12
GO:0018210	peptidyl-threonine modification	3.93e-10	7.14	4637	12	649	12
GO:0034097	response to cytokine stimulus	4.46e-10	3.85	4637	113	330	31
GO:0030522	intracellular receptor mediated signaling pathway	4.86e-10	3.55	4637	46	794	28
GO:0051051	negative regulation of transport	5.18e-10	2.83	4637	66	944	38
GO:0033036	macromolecule localization	5.24e-10	3.96	4637	84	404	29
GO:0006366	transcription from RNA polymerase II promoter	6.21e-10	2.42	4637	96	997	50
GO:0007399	nervous system development	7.01e-10	2.3	4637	130	901	58
GO:0045732	positive regulation of protein catabolic process	9.21e-10	6.6	4637	21	502	15
GO:0045834	positive regulation of lipid metabolic process	1.06e-09	22.99	4637	33	55	9
GO:0010608	posttranscriptional regulation of gene expression	1.17e-09	2.35	4637	103	997	52
GO:0008624	induction of apoptosis by extracellular signals	1.28e-09	4.13	4637	38	680	23
GO:0010810	regulation of cell-substrate adhesion	1.3e-09	8	4637	37	235	15
GO:0001558	regulation of cell growth	1.3e-09	2.75	4637	97	729	42
GO:0051641	cellular localization	1.34e-09	2.74	4637	66	973	38
GO:0045321	leukocyte activation	1.36e-09	4.96	4637	60	343	22
GO:0034329	cell junction assembly	1.6e-09	4.79	4637	53	402	22
GO:0031349	positive regulation of defense response	1.73e-09	7.46	4637	51	195	16
GO:0043281	regulation of cysteine-type endopeptidase activity involved in apoptotic process	1.89e-09	5.33	4637	50	348	20
GO:0051271	negative regulation of cellular component movement	2.14e-09	3.77	4637	43	715	25
GO:0000075	cell cycle checkpoint	2.18e-09	2.78	4637	81	802	39
GO:0006916	anti-apoptosis	2.54e-09	3.72	4637	69	506	28
GO:0009059	macromolecule biosynthetic process	2.54e-09	1.72	4637	297	997	110
GO:0046328	regulation of JNK cascade	2.64e-09	5.32	4637	31	506	18
GO:0001933	negative regulation of protein phosphorylation	2.85e-09	3.55	4637	34	923	24
GO:0034645	cellular macromolecule biosynthetic process	2.89e-09	1.74	4637	283	997	106
GO:0000082	G1/S transition of mitotic cell cycle	3.04e-09	3.63	4637	54	639	27
GO:0071901	negative regulation of protein serine/threonine kinase activity	3.69e-09	3.65	4637	29	964	22
GO:0000187	activation of MAPK activity	3.8e-09	7.4	4637	37	254	15
GO:2000146	negative regulation of cell motility	4.09e-09	3.8	4637	41	715	24
GO:2000116	regulation of cysteine-type endopeptidase activity	4.3e-09	5.5	4637	52	308	19
GO:0048041	focal adhesion assembly	4.33e-09	13.29	4637	8	349	8
GO:0016192	vesicle-mediated transport	4.74e-09	1.91	4637	215	903	80
GO:0003008	system process	4.83e-09	1.93	4637	317	638	84
GO:0009314	response to radiation	4.86e-09	2.82	4637	98	655	39
GO:0043523	regulation of neuron apoptotic process	4.95e-09	3.35	4637	40	900	26
GO:0002429	immune response-activating cell surface receptor signaling pathway	5.07e-09	9	4637	14	405	11
GO:0050851	antigen receptor-mediated signaling pathway	5.07e-09	9	4637	14	405	11
GO:0043551	regulation of phosphatidylinositol 3-kinase activity	5.14e-09	18.26	4637	7	254	7
GO:0048812	neuron projection morphogenesis	5.33e-09	5.19	4637	42	404	19
GO:0035924	cellular response to vascular endothelial growth factor stimulus	5.52e-09	18.33	4637	11	184	8
GO:0030811	regulation of nucleotide catabolic process	5.74e-09	2.77	4637	82	776	38
GO:0033121	regulation of purine nucleotide catabolic process	5.74e-09	2.77	4637	82	776	38
GO:0046822	regulation of nucleocytoplasmic transport	5.86e-09	3.91	4637	40	682	23
GO:0090092	regulation of transmembrane receptor protein serine/threonine kinase signaling pathway	6.66e-09	3.51	4637	47	730	26
GO:0043254	regulation of protein complex assembly	6.69e-09	3.38	4637	48	771	27
GO:0042060	wound healing	7.61e-09	5.16	4637	22	653	16
GO:0044057	regulation of system process	7.78e-09	2.18	4637	136	906	58
GO:0040013	negative regulation of locomotion	8.15e-09	3.6	4637	45	715	25
GO:0043009	chordate embryonic development	8.49e-09	2.9	4637	55	931	32
GO:0009792	embryo development ending in birth or egg hatching	8.49e-09	2.9	4637	55	931	32
GO:0009896	positive regulation of catabolic process	8.88e-09	4.62	4637	40	502	20
GO:0001959	regulation of cytokine-mediated signaling pathway	9.01e-09	8.04	4637	25	300	13
GO:0000902	cell morphogenesis	9.19e-09	3.65	4637	41	744	24
GO:0032101	regulation of response to external stimulus	1.07e-08	2.29	4637	121	871	52
GO:0001952	regulation of cell-matrix adhesion	1.09e-08	5.84	4637	23	518	15
GO:0006325	chromatin organization	1.12e-08	2.13	4637	141	927	60
GO:0048858	cell projection morphogenesis	1.13e-08	4.78	4637	48	404	20
GO:0010594	regulation of endothelial cell migration	1.16e-08	3.92	4637	28	844	20
GO:0032774	RNA biosynthetic process	1.18e-08	1.99	4637	161	997	69
GO:0043122	regulation of I-kappaB kinase/NF-kappaB cascade	1.19e-08	5.36	4637	43	362	18
GO:0006897	endocytosis	1.28e-08	3.18	4637	75	602	31
GO:0030336	negative regulation of cell migration	1.51e-08	3.73	4637	40	715	23
GO:0043409	negative regulation of MAPK cascade	1.61e-08	3.94	4637	22	964	18
GO:0009612	response to mechanical stimulus	1.71e-08	3.17	4637	40	952	26
GO:0048754	branching morphogenesis of a tube	1.84e-08	3.69	4637	30	880	21
GO:0070201	regulation of establishment of protein localization	1.85e-08	3.28	4637	81	524	30
GO:0009203	ribonucleoside triphosphate catabolic process	1.87e-08	2.86	4637	65	823	33
GO:0009207	purine ribonucleoside triphosphate catabolic process	1.87e-08	2.86	4637	65	823	33
GO:0009146	purine nucleoside triphosphate catabolic process	1.87e-08	2.86	4637	65	823	33
GO:0009143	nucleoside triphosphate catabolic process	1.87e-08	2.86	4637	65	823	33
GO:0051092	positive regulation of NF-kappaB transcription factor activity	1.88e-08	15.55	4637	22	122	9
GO:0071407	cellular response to organic cyclic compound	2.34e-08	5.21	4637	17	733	14
GO:0001701	in utero embryonic development	2.42e-08	2.86	4637	54	931	31
GO:0010595	positive regulation of endothelial cell migration	2.47e-08	26.89	4637	17	71	7
GO:0006351	transcription, DNA-dependent	2.48e-08	2.03	4637	144	997	63
GO:0043547	positive regulation of GTPase activity	2.55e-08	3.23	4637	50	776	27
GO:0043623	cellular protein complex assembly	2.62e-08	3.14	4637	52	796	28
GO:0007568	aging	2.88e-08	3.13	4637	69	645	30
GO:0060759	regulation of response to cytokine stimulus	2.95e-08	7.44	4637	27	300	13
GO:0051099	positive regulation of binding	3.07e-08	4.07	4637	21	923	17
GO:0090068	positive regulation of cell cycle process	3.09e-08	2.94	4637	49	934	29
GO:0009154	purine ribonucleotide catabolic process	3.14e-08	2.82	4637	66	823	33
GO:0032386	regulation of intracellular transport	3.58e-08	3.55	4637	46	682	24
GO:0006259	DNA metabolic process	4.01e-08	1.82	4637	217	950	81
GO:0042493	response to drug	4.37e-08	2.24	4637	115	900	50
GO:0032496	response to lipopolysaccharide	4.39e-08	6.19	4637	67	179	16
GO:0031346	positive regulation of cell projection organization	4.65e-08	7.61	4637	34	233	13
GO:0008286	insulin receptor signaling pathway	4.69e-08	10.34	4637	36	137	11
GO:0048468	cell development	4.84e-08	2.2	4637	107	983	50
GO:0009261	ribonucleotide catabolic process	4.95e-08	2.78	4637	67	823	33
GO:0051893	regulation of focal adhesion assembly	5.07e-08	49.43	4637	7	67	5
GO:0090109	regulation of cell-substrate junction assembly	5.07e-08	49.43	4637	7	67	5
GO:0002768	immune response-regulating cell surface receptor signaling pathway	5.22e-08	7.87	4637	16	405	11
GO:0010517	regulation of phospholipase activity	5.3e-08	2.86	4637	54	900	30
GO:0048545	response to steroid hormone stimulus	5.47e-08	2.62	4637	105	657	39
GO:0042176	regulation of protein catabolic process	5.81e-08	3.09	4637	43	908	26
GO:0051100	negative regulation of binding	6.36e-08	3.62	4637	25	973	19
GO:0016070	RNA metabolic process	6.73e-08	1.6	4637	352	997	121
GO:0022414	reproductive process	7.09e-08	1.67	4637	311	938	105
GO:0051101	regulation of DNA binding	7.11e-08	3.86	4637	21	973	17
GO:0033157	regulation of intracellular protein transport	7.26e-08	3.38	4637	38	830	23
GO:0043393	regulation of protein binding	8.12e-08	6.41	4637	33	307	14
GO:0031589	cell-substrate adhesion	8.23e-08	3.58	4637	39	730	22
GO:0060334	regulation of interferon-gamma-mediated signaling pathway	8.43e-08	6.15	4637	10	754	10
GO:0061041	regulation of wound healing	8.81e-08	8.19	4637	33	206	12
GO:0050852	T cell receptor signaling pathway	8.86e-08	19.74	4637	12	137	7
GO:0006470	protein dephosphorylation	9.01e-08	4.76	4637	26	599	16
GO:0009888	tissue development	9.01e-08	2.15	4637	177	657	54
GO:0007275	multicellular organismal development	9.65e-08	2.11	4637	313	421	60
GO:0043552	positive regulation of phosphatidylinositol 3-kinase activity	9.66e-08	18.26	4637	6	254	6
GO:0033044	regulation of chromosome organization	9.7e-08	3.77	4637	24	923	18
GO:0034613	cellular protein localization	1.02e-07	2.75	4637	52	973	30
GO:0010976	positive regulation of neuron projection development	1.03e-07	21.95	4637	17	87	7
GO:0048010	vascular endothelial growth factor receptor signaling pathway	1.04e-07	32.05	4637	14	62	6
GO:0043535	regulation of blood vessel endothelial cell migration	1.05e-07	5.07	4637	13	844	12
GO:0034621	cellular macromolecular complex subunit organization	1.07e-07	2.01	4637	139	997	60
GO:0051896	regulation of protein kinase B signaling cascade	1.12e-07	6.89	4637	20	404	12
GO:0007154	cell communication	1.15e-07	2.31	4637	243	404	49
GO:0045637	regulation of myeloid cell differentiation	1.29e-07	3	4637	39	991	25
GO:0034641	cellular nitrogen compound metabolic process	1.39e-07	1.37	4637	799	950	225
GO:0002237	response to molecule of bacterial origin	1.4e-07	5.76	4637	72	179	16
GO:0001763	morphogenesis of a branching structure	1.47e-07	3.16	4637	40	880	24
GO:0043550	regulation of lipid kinase activity	1.48e-07	46.84	4637	9	55	5
GO:0001936	regulation of endothelial cell proliferation	1.54e-07	7.87	4637	35	202	12
GO:0006195	purine nucleotide catabolic process	1.56e-07	2.55	4637	77	851	36
GO:0001938	positive regulation of endothelial cell proliferation	1.69e-07	10.08	4637	25	184	10
GO:0016568	chromatin modification	1.73e-07	2.16	4637	116	927	50
GO:0042476	odontogenesis	1.76e-07	4.14	4637	26	732	17
GO:0070727	cellular macromolecule localization	1.94e-07	2.7	4637	53	973	30
GO:0060191	regulation of lipase activity	1.96e-07	2.62	4637	65	900	33
GO:0051046	regulation of secretion	2.01e-07	2.08	4637	119	994	53
GO:0009607	response to biotic stimulus	2.05e-07	3.14	4637	142	312	30
GO:0010518	positive regulation of phospholipase activity	2.2e-07	2.9	4637	48	900	27
GO:0007611	learning or memory	2.2e-07	2.9	4637	48	900	27
GO:0072523	purine-containing compound catabolic process	2.34e-07	2.51	4637	78	851	36
GO:0043627	response to estrogen stimulus	2.4e-07	3.32	4637	51	657	24
GO:1900077	negative regulation of cellular response to insulin stimulus	2.43e-07	24.84	4637	10	112	6
GO:0046627	negative regulation of insulin receptor signaling pathway	2.43e-07	24.84	4637	10	112	6
GO:2000249	regulation of actin cytoskeleton reorganization	2.69e-07	31.42	4637	6	123	5
GO:0060333	interferon-gamma-mediated signaling pathway	2.83e-07	11.24	4637	11	300	8
GO:0051301	cell division	3.02e-07	2.31	4637	97	868	42
GO:0010959	regulation of metal ion transport	3.14e-07	2.77	4637	55	884	29
GO:0043255	regulation of carbohydrate biosynthetic process	3.23e-07	11.04	4637	21	180	9
GO:0046649	lymphocyte activation	3.31e-07	5.09	4637	45	324	16
GO:1900274	regulation of phospholipase C activity	3.35e-07	2.91	4637	46	900	26
GO:0010863	positive regulation of phospholipase C activity	3.35e-07	2.91	4637	46	900	26
GO:0051649	establishment of localization in cell	3.46e-07	1.64	4637	340	867	104
GO:0032434	regulation of proteasomal ubiquitin-dependent protein catabolic process	3.55e-07	4.03	4637	19	908	15
GO:0035295	tube development	3.68e-07	3.45	4637	32	839	20
GO:0007044	cell-substrate junction assembly	3.78e-07	7.71	4637	15	401	10
GO:0051495	positive regulation of cytoskeleton organization	3.84e-07	9.91	4637	36	130	10
GO:0045926	negative regulation of growth	3.95e-07	3.34	4637	59	564	24
GO:0001837	epithelial to mesenchymal transition	4.12e-07	6.23	4637	9	744	9
GO:0051223	regulation of protein transport	4.17e-07	3.2	4637	72	524	26
GO:0060193	positive regulation of lipase activity	4.27e-07	2.77	4637	52	900	28
GO:0010038	response to metal ion	4.52e-07	3.01	4637	76	568	28
GO:0045744	negative regulation of G-protein coupled receptor protein signaling pathway	4.65e-07	5.68	4637	24	442	13
GO:0006184	GTP catabolic process	4.67e-07	3.07	4637	44	823	24
GO:0006807	nitrogen compound metabolic process	4.72e-07	1.35	4637	831	950	230
GO:0003006	developmental process involved in reproduction	4.79e-07	2.25	4637	101	876	43
GO:0030307	positive regulation of cell growth	4.79e-07	27.82	4637	25	40	6
GO:0046039	GTP metabolic process	4.82e-07	3	4637	47	823	25
GO:0030111	regulation of Wnt receptor signaling pathway	4.98e-07	2.98	4637	53	764	26
GO:0032368	regulation of lipid transport	5.04e-07	17.85	4637	18	101	7
GO:0060330	regulation of response to interferon-gamma	5.14e-07	7.73	4637	11	491	9
GO:0050679	positive regulation of epithelial cell proliferation	5.23e-07	3.1	4637	46	780	24
GO:0048285	organelle fission	5.55e-07	2.94	4637	60	709	27
GO:0010720	positive regulation of cell development	5.67e-07	2.7	4637	50	960	28
GO:0071496	cellular response to external stimulus	5.84e-07	4.29	4637	49	397	18
GO:0019221	cytokine-mediated signaling pathway	6.27e-07	3.28	4637	61	556	24
GO:0000904	cell morphogenesis involved in differentiation	6.35e-07	3.74	4637	30	744	18
GO:0002009	morphogenesis of an epithelium	6.48e-07	2.9	4637	58	745	27
GO:0051056	regulation of small GTPase mediated signal transduction	6.54e-07	2.54	4637	80	775	34
GO:0050890	cognition	6.58e-07	2.78	4637	50	900	27
GO:0007179	transforming growth factor beta receptor signaling pathway	6.69e-07	4.61	4637	21	670	14
GO:0051924	regulation of calcium ion transport	6.73e-07	2.91	4637	45	884	25
GO:0000080	G1 phase of mitotic cell cycle	6.77e-07	6.18	4637	16	516	11
GO:0090218	positive regulation of lipid kinase activity	7.49e-07	15.65	4637	7	254	6
GO:0009166	nucleotide catabolic process	7.61e-07	2.42	4637	81	851	36
GO:2000021	regulation of ion homeostasis	7.73e-07	3.12	4637	37	884	22
GO:0006275	regulation of DNA replication	7.81e-07	3.87	4637	28	728	17
GO:0040014	regulation of multicellular organism growth	8.42e-07	4.43	4637	20	732	14
GO:0007051	spindle organization	8.75e-07	3.83	4637	23	843	16
GO:0016055	Wnt receptor signaling pathway	8.81e-07	3.49	4637	47	593	21
GO:0009205	purine ribonucleoside triphosphate metabolic process	9.2e-07	2.49	4637	77	823	34
GO:0030278	regulation of ossification	9.3e-07	2.75	4637	45	973	26
GO:0006281	DNA repair	9.33e-07	2.04	4637	122	950	51
GO:0043269	regulation of ion transport	9.34e-07	2.51	4637	64	923	32
GO:0045785	positive regulation of cell adhesion	9.96e-07	13.38	4637	33	84	8
GO:1900180	regulation of protein localization to nucleus	9.97e-07	3.42	4637	31	830	19
GO:0042306	regulation of protein import into nucleus	9.97e-07	3.42	4637	31	830	19
GO:0034622	cellular macromolecular complex assembly	1.02e-06	2.04	4637	114	997	50
GO:0002521	leukocyte differentiation	1.03e-06	3.42	4637	37	732	20
GO:0000280	nuclear division	1.05e-06	2.93	4637	58	709	26
GO:0007067	mitosis	1.05e-06	2.93	4637	58	709	26
GO:0045767	regulation of anti-apoptosis	1.07e-06	4.47	4637	17	794	13
GO:0034341	response to interferon-gamma	1.12e-06	7.73	4637	20	300	10
GO:0043392	negative regulation of DNA binding	1.13e-06	4.77	4637	10	973	10
GO:0043154	negative regulation of cysteine-type endopeptidase activity involved in apoptotic process	1.16e-06	7.4	4637	18	348	10
GO:0001764	neuron migration	1.18e-06	23.66	4637	21	56	6
GO:0016311	dephosphorylation	1.19e-06	3.99	4637	33	599	17
GO:0071346	cellular response to interferon-gamma	1.25e-06	8.69	4637	16	300	9
GO:0045087	innate immune response	1.28e-06	3.63	4637	97	290	22
GO:0042592	homeostatic process	1.33e-06	1.63	4637	281	950	94
GO:0034655	nucleobase-containing compound catabolic process	1.39e-06	2.34	4637	86	851	37
GO:0009199	ribonucleoside triphosphate metabolic process	1.41e-06	2.46	4637	78	823	34
GO:0009144	purine nucleoside triphosphate metabolic process	1.41e-06	2.46	4637	78	823	34
GO:0051241	negative regulation of multicellular organismal process	1.43e-06	2.1	4637	107	948	46
GO:0007178	transmembrane receptor protein serine/threonine kinase signaling pathway	1.45e-06	3.5	4637	35	719	19
GO:0032886	regulation of microtubule-based process	1.59e-06	5.37	4637	28	401	13
GO:0097061	dendritic spine organization	1.74e-06	21.71	4637	6	178	5
GO:0060997	dendritic spine morphogenesis	1.74e-06	21.71	4637	6	178	5
GO:0031334	positive regulation of protein complex assembly	1.8e-06	5.36	4637	29	388	13
GO:0051318	G1 phase	1.8e-06	5.81	4637	17	516	11
GO:0060249	anatomical structure homeostasis	1.81e-06	2.7	4637	47	950	26
GO:0046903	secretion	1.88e-06	2.09	4637	121	860	47
GO:0010243	response to organic nitrogen	1.92e-06	2.86	4637	44	884	24
GO:0019932	second-messenger-mediated signaling	1.94e-06	2.41	4637	76	861	34
GO:0038084	vascular endothelial growth factor signaling pathway	1.95e-06	21	4637	6	184	5
GO:0009141	nucleoside triphosphate metabolic process	1.99e-06	2.42	4637	79	823	34
GO:0043433	negative regulation of sequence-specific DNA binding transcription factor activity	2.03e-06	3.07	4637	31	973	20
GO:0006955	immune response	2.17e-06	2.69	4637	181	295	31
GO:0032508	DNA duplex unwinding	2.25e-06	10.78	4637	6	430	6
GO:0032392	DNA geometric change	2.25e-06	10.78	4637	6	430	6
GO:0060326	cell chemotaxis	2.26e-06	7.93	4637	30	195	10
GO:0031663	lipopolysaccharide-mediated signaling pathway	2.26e-06	23.49	4637	7	141	5
GO:0043123	positive regulation of I-kappaB kinase/NF-kappaB cascade	2.3e-06	4.98	4637	36	362	14
GO:0032436	positive regulation of proteasomal ubiquitin-dependent protein catabolic process	2.34e-06	6.93	4637	12	502	9
GO:0030099	myeloid cell differentiation	2.35e-06	3.25	4637	31	874	19
GO:0007015	actin filament organization	2.35e-06	3.36	4637	34	771	19
GO:0031396	regulation of protein ubiquitination	2.36e-06	4.14	4637	47	405	17
GO:0071378	cellular response to growth hormone stimulus	2.41e-06	10.66	4637	6	435	6
GO:0060396	growth hormone receptor signaling pathway	2.41e-06	10.66	4637	6	435	6
GO:0010035	response to inorganic substance	2.41e-06	2.48	4637	115	568	35
GO:0071214	cellular response to abiotic stimulus	2.44e-06	3.03	4637	41	822	22
GO:0060627	regulation of vesicle-mediated transport	2.45e-06	3.65	4637	47	513	19
GO:0000910	cytokinesis	2.6e-06	5.69	4637	26	376	12
GO:0017015	regulation of transforming growth factor beta receptor signaling pathway	2.65e-06	3.97	4637	24	730	15
GO:0052547	regulation of peptidase activity	2.79e-06	3.59	4637	88	308	21
GO:0043113	receptor clustering	2.89e-06	10.13	4637	9	356	7
GO:0050732	negative regulation of peptidyl-tyrosine phosphorylation	2.93e-06	10.82	4637	10	300	7
GO:0043271	negative regulation of ion transport	3e-06	4.88	4637	11	864	10
GO:0008633	activation of pro-apoptotic gene products	3.02e-06	4.63	4637	13	848	11
GO:0007613	memory	3.03e-06	3.3	4637	24	996	17
GO:0007409	axonogenesis	3.09e-06	5.51	4637	25	404	12
GO:0003012	muscle system process	3.13e-06	2.5	4637	80	743	32
GO:0030308	negative regulation of cell growth	3.17e-06	2.99	4637	49	728	23
GO:0070482	response to oxygen levels	3.23e-06	3.15	4637	84	421	24
GO:0010543	regulation of platelet activation	3.46e-06	23.56	4637	8	123	5
GO:0010962	regulation of glucan biosynthetic process	3.62e-06	15.46	4637	10	180	6
GO:0032885	regulation of polysaccharide biosynthetic process	3.62e-06	15.46	4637	10	180	6
GO:0005979	regulation of glycogen biosynthetic process	3.62e-06	15.46	4637	10	180	6
GO:1900076	regulation of cellular response to insulin stimulus	3.67e-06	17.74	4637	14	112	6
GO:0046626	regulation of insulin receptor signaling pathway	3.67e-06	17.74	4637	14	112	6
GO:0070663	regulation of leukocyte proliferation	3.68e-06	4.25	4637	44	397	16
GO:0048634	regulation of muscle organ development	3.7e-06	3.54	4637	29	768	17
GO:0030855	epithelial cell differentiation	3.72e-06	4.39	4637	36	440	15
GO:0002683	negative regulation of immune system process	3.77e-06	2.62	4637	48	958	26
GO:0006921	cellular component disassembly involved in apoptotic process	3.78e-06	9.58	4637	16	242	8
GO:0031175	neuron projection development	3.88e-06	3.37	4637	26	901	17
GO:0045862	positive regulation of proteolysis	3.99e-06	5.36	4637	17	560	11
GO:0090100	positive regulation of transmembrane receptor protein serine/threonine kinase signaling pathway	4.07e-06	3.38	4637	22	999	16
GO:0007507	heart development	4.16e-06	2.52	4637	61	874	29
GO:0032467	positive regulation of cytokinesis	4.19e-06	9.72	4637	6	477	6
GO:0071777	positive regulation of cell cycle cytokinesis	4.19e-06	9.72	4637	6	477	6
GO:0071775	regulation of cell cycle cytokinesis	4.19e-06	9.72	4637	6	477	6
GO:0009416	response to light stimulus	4.19e-06	3.04	4637	58	604	23
GO:0030178	negative regulation of Wnt receptor signaling pathway	4.22e-06	4.16	4637	30	558	15
GO:0010906	regulation of glucose metabolic process	4.49e-06	8.59	4637	27	180	9
GO:2000117	negative regulation of cysteine-type endopeptidase activity	4.51e-06	6.66	4637	20	348	10
GO:0008277	regulation of G-protein coupled receptor protein signaling pathway	4.53e-06	3.25	4637	35	774	19
GO:0043489	RNA stabilization	4.54e-06	4.79	4637	9	969	9
GO:0048255	mRNA stabilization	4.54e-06	4.79	4637	9	969	9
GO:0033135	regulation of peptidyl-serine phosphorylation	4.6e-06	8.89	4637	14	298	8
GO:0097285	cell-type specific apoptotic process	4.62e-06	7.21	4637	15	386	9
GO:0071845	cellular component disassembly at cellular level	4.73e-06	3.19	4637	40	727	20
GO:0043525	positive regulation of neuron apoptotic process	4.77e-06	5.96	4637	11	637	9
GO:0032231	regulation of actin filament bundle assembly	4.79e-06	6.39	4637	18	403	10
GO:0031331	positive regulation of cellular catabolic process	4.84e-06	4.46	4637	29	502	14
GO:0048146	positive regulation of fibroblast proliferation	5.07e-06	6.35	4637	18	406	10
GO:0070555	response to interleukin-1	5.07e-06	9.37	4637	17	233	8
GO:0000226	microtubule cytoskeleton organization	5.32e-06	2.61	4637	57	843	27
GO:0046700	heterocycle catabolic process	5.65e-06	2.24	4637	90	851	37
GO:0043524	negative regulation of neuron apoptotic process	5.73e-06	3.43	4637	24	900	16
GO:0045768	positive regulation of anti-apoptosis	6.16e-06	4.59	4637	14	794	11
GO:0016202	regulation of striated muscle tissue development	6.23e-06	3.58	4637	27	768	16
GO:0043407	negative regulation of MAP kinase activity	6.43e-06	4.84	4637	21	547	12
GO:0090303	positive regulation of wound healing	6.58e-06	13.76	4637	5	337	5
GO:0046426	negative regulation of JAK-STAT cascade	6.76e-06	9.35	4637	6	496	6
GO:0033138	positive regulation of peptidyl-serine phosphorylation	7.44e-06	9.9	4637	11	298	7
GO:0034405	response to fluid shear stress	7.64e-06	5.15	4637	10	810	9
GO:0022411	cellular component disassembly	7.72e-06	3.11	4637	41	727	20
GO:0032369	negative regulation of lipid transport	7.87e-06	37.32	4637	7	71	4
GO:0052548	regulation of endopeptidase activity	7.98e-06	3.5	4637	86	308	20
GO:0045765	regulation of angiogenesis	8.03e-06	10.67	4637	61	57	8
GO:0032881	regulation of polysaccharide metabolic process	8.52e-06	14.05	4637	11	180	6
GO:0070873	regulation of glycogen metabolic process	8.52e-06	14.05	4637	11	180	6
GO:0061136	regulation of proteasomal protein catabolic process	8.57e-06	3.48	4637	22	908	15
GO:0070507	regulation of microtubule cytoskeleton organization	8.87e-06	5.53	4637	23	401	11
GO:0045667	regulation of osteoblast differentiation	9.1e-06	3.06	4637	28	973	18
GO:0045216	cell-cell junction organization	9.11e-06	3.11	4637	42	710	20
GO:0070997	neuron death	9.36e-06	8.45	4637	9	427	7
GO:0048511	rhythmic process	9.48e-06	5.72	4637	55	177	12
GO:0031345	negative regulation of cell projection organization	9.82e-06	8.83	4637	19	221	8
GO:0044270	cellular nitrogen compound catabolic process	1.03e-05	2.19	4637	92	851	37
GO:0051898	negative regulation of protein kinase B signaling cascade	1.05e-05	8.59	4637	6	540	6
GO:0000186	activation of MAPKK activity	1.06e-05	5.15	4637	8	900	8
GO:0048732	gland development	1.09e-05	3.34	4637	38	657	18
GO:0050670	regulation of lymphocyte proliferation	1.1e-05	4.17	4637	42	397	15
GO:0032319	regulation of Rho GTPase activity	1.11e-05	5.14	4637	31	349	12
GO:0046425	regulation of JAK-STAT cascade	1.13e-05	5.14	4637	20	496	11
GO:0060416	response to growth hormone stimulus	1.17e-05	35.33	4637	7	75	4
GO:0031099	regeneration	1.17e-05	2.99	4637	47	693	21
GO:0043487	regulation of RNA stability	1.18e-05	4.05	4637	13	969	11
GO:0010811	positive regulation of cell-substrate adhesion	1.2e-05	15.77	4637	21	84	6
GO:0043620	regulation of DNA-dependent transcription in response to stress	1.23e-05	8.31	4637	6	558	6
GO:0000084	S phase of mitotic cell cycle	1.34e-05	2.6	4637	45	950	24
GO:0051817	modification of morphology or physiology of other organism involved in symbiotic interaction	1.36e-05	5.58	4637	12	623	9
GO:0035821	modification of morphology or physiology of other organism	1.36e-05	5.58	4637	12	623	9
GO:0009266	response to temperature stimulus	1.36e-05	2.7	4637	39	969	22
GO:0032680	regulation of tumor necrosis factor production	1.41e-05	3.43	4637	19	996	14
GO:0014065	phosphatidylinositol 3-kinase cascade	1.43e-05	33.12	4637	7	80	4
GO:0045927	positive regulation of growth	1.44e-05	16.56	4637	42	40	6
GO:0032944	regulation of mononuclear cell proliferation	1.46e-05	2.66	4637	43	934	23
GO:0032318	regulation of Ras GTPase activity	1.46e-05	2.63	4637	48	880	24
GO:0009150	purine ribonucleotide metabolic process	1.49e-05	2.25	4637	85	823	34
GO:0090316	positive regulation of intracellular protein transport	1.54e-05	4.29	4637	19	682	12
GO:0001666	response to hypoxia	1.54e-05	2.61	4637	76	632	27
GO:0071248	cellular response to metal ion	1.57e-05	5.7	4637	33	271	11
GO:0045471	response to ethanol	1.57e-05	3.24	4637	30	812	17
GO:0050770	regulation of axonogenesis	1.6e-05	42.94	4637	27	16	4
GO:0042058	regulation of epidermal growth factor receptor signaling pathway	1.63e-05	3.78	4637	19	839	13
GO:0032271	regulation of protein polymerization	1.64e-05	7.38	4637	28	202	9
GO:0051054	positive regulation of DNA metabolic process	1.64e-05	3.84	4637	25	677	14
GO:0034616	response to laminar fluid shear stress	1.65e-05	7.87	4637	6	589	6
GO:0007612	learning	1.68e-05	4.64	4637	24	500	12
GO:0009913	epidermal cell differentiation	1.71e-05	5.73	4637	13	560	9
GO:0010675	regulation of cellular carbohydrate metabolic process	1.75e-05	7.48	4637	31	180	9
GO:0006109	regulation of carbohydrate metabolic process	1.75e-05	7.48	4637	31	180	9
GO:0023052	signaling	1.84e-05	1.82	4637	198	719	56
GO:0071345	cellular response to cytokine stimulus	1.87e-05	3.31	4637	85	330	20
GO:0030010	establishment of cell polarity	1.87e-05	86.4	4637	7	23	3
GO:0051603	proteolysis involved in cellular protein catabolic process	2.03e-05	2.15	4637	77	982	35
GO:0051781	positive regulation of cell division	2.04e-05	3.18	4637	25	934	16
GO:0040007	growth	2.04e-05	2.27	4637	85	794	33
GO:0032413	negative regulation of ion transmembrane transporter activity	2.05e-05	9.18	4637	7	433	6
GO:0032092	positive regulation of protein binding	2.06e-05	4.59	4637	10	910	9
GO:0051320	S phase	2.1e-05	2.55	4637	46	950	24
GO:0010721	negative regulation of cell development	2.12e-05	5.23	4637	26	375	11
GO:0051302	regulation of cell division	2.17e-05	2.76	4637	34	987	20
GO:0032410	negative regulation of transporter activity	2.31e-05	4.52	4637	10	923	9
GO:0031056	regulation of histone modification	2.33e-05	3.77	4637	16	923	12
GO:0045444	fat cell differentiation	2.43e-05	4.03	4637	24	623	13
GO:0006913	nucleocytoplasmic transport	2.45e-05	2.61	4637	52	821	24
GO:2001233	regulation of apoptotic signaling pathway	2.46e-05	4.49	4637	13	794	10
GO:0071216	cellular response to biotic stimulus	2.47e-05	8.29	4637	25	179	8
GO:0001817	regulation of cytokine production	2.5e-05	2.05	4637	93	948	39
GO:0071260	cellular response to mechanical stimulus	2.51e-05	4.16	4637	15	818	11
GO:0052312	modulation of transcription in other organism involved in symbiotic interaction	2.53e-05	7.44	4637	6	623	6
GO:0045165	cell fate commitment	2.54e-05	2.96	4637	31	910	18
GO:0002576	platelet degranulation	2.6e-05	3.21	4637	33	745	17
GO:0046324	regulation of glucose import	2.63e-05	12.88	4637	16	135	6
GO:0070498	interleukin-1-mediated signaling pathway	2.67e-05	40.68	4637	3	114	3
GO:0022407	regulation of cell-cell adhesion	2.8e-05	9.13	4637	15	237	7
GO:0035303	regulation of dephosphorylation	2.81e-05	3.83	4637	41	443	15
GO:0048145	regulation of fibroblast proliferation	2.83e-05	5.03	4637	25	406	11
GO:0050731	positive regulation of peptidyl-tyrosine phosphorylation	2.85e-05	6.16	4637	36	209	10
GO:0016572	histone phosphorylation	2.88e-05	61.83	4637	5	45	3
GO:0006952	defense response	2.9e-05	4.25	4637	212	72	14
GO:0071241	cellular response to inorganic substance	2.94e-05	5.38	4637	35	271	11
GO:0052200	response to host defenses	2.96e-05	17.17	4637	4	270	4
GO:0052173	response to defenses of other organism involved in symbiotic interaction	2.96e-05	17.17	4637	4	270	4
GO:0075136	response to host	2.96e-05	17.17	4637	4	270	4
GO:0010676	positive regulation of cellular carbohydrate metabolic process	2.99e-05	3.9	4637	14	934	11
GO:0045913	positive regulation of carbohydrate metabolic process	2.99e-05	3.9	4637	14	934	11
GO:0033205	cell cycle cytokinesis	3e-05	7.95	4637	11	371	7
GO:0007162	negative regulation of cell adhesion	3e-05	8.23	4637	28	161	8
GO:0051894	positive regulation of focal adhesion assembly	3.03e-05	51.91	4637	4	67	3
GO:0051494	negative regulation of cytoskeleton organization	3.13e-05	3.28	4637	24	884	15
GO:0034110	regulation of homotypic cell-cell adhesion	3.15e-05	38.64	4637	3	120	3
GO:0090330	regulation of platelet aggregation	3.15e-05	38.64	4637	3	120	3
GO:0051770	positive regulation of nitric-oxide synthase biosynthetic process	3.23e-05	38.01	4637	3	122	3
GO:0032388	positive regulation of intracellular transport	3.23e-05	4.08	4637	20	682	12
GO:0023021	termination of signal transduction	3.35e-05	4.99	4637	17	547	10
GO:0050808	synapse organization	3.37e-05	5.32	4637	20	436	10
GO:0050772	positive regulation of axonogenesis	3.43e-05	82.8	4637	14	12	3
GO:0043536	positive regulation of blood vessel endothelial cell migration	3.48e-05	5.49	4637	7	844	7
GO:0034103	regulation of tissue remodeling	3.48e-05	29.03	4637	9	71	4
GO:0034765	regulation of ion transmembrane transport	3.5e-05	3.48	4637	23	810	14
GO:0006260	DNA replication	3.5e-05	2.25	4637	65	950	30
GO:0090257	regulation of muscle system process	3.56e-05	2.79	4637	39	851	20
GO:0051169	nuclear transport	3.56e-05	2.56	4637	53	821	24
GO:0050864	regulation of B cell activation	3.61e-05	4.94	4637	26	397	11
GO:0050727	regulation of inflammatory response	3.61e-05	2.31	4637	57	988	28
GO:0007266	Rho protein signal transduction	3.67e-05	9.25	4637	18	195	7
GO:2000027	regulation of organ morphogenesis	3.7e-05	2.72	4637	36	948	20
GO:0035162	embryonic hemopoiesis	3.74e-05	9.18	4637	8	379	6
GO:0043586	tongue development	3.78e-05	159.9	4637	2	29	2
GO:0048589	developmental growth	3.83e-05	3.8	4637	45	407	15
GO:0007172	signal complex assembly	3.9e-05	35.67	4637	3	130	3
GO:0033189	response to vitamin A	3.93e-05	8.09	4637	31	148	8
GO:0046326	positive regulation of glucose import	3.94e-05	30.31	4637	12	51	4
GO:0031333	negative regulation of protein complex assembly	4.02e-05	3.7	4637	17	884	12
GO:0051926	negative regulation of calcium ion transport	4.06e-05	5.37	4637	7	864	7
GO:0007610	behavior	4.09e-05	1.93	4637	111	952	44
GO:0045666	positive regulation of neuron differentiation	4.13e-05	3.39	4637	18	989	13
GO:0043112	receptor metabolic process	4.21e-05	3.98	4637	20	699	12
GO:0019941	modification-dependent protein catabolic process	4.26e-05	2.11	4637	76	982	34
GO:0006919	activation of cysteine-type endopeptidase activity involved in apoptotic process	4.33e-05	5.58	4637	27	308	10
GO:0097202	activation of cysteine-type endopeptidase activity	4.33e-05	5.58	4637	27	308	10
GO:0090066	regulation of anatomical structure size	4.33e-05	2.42	4637	50	960	25
GO:0050866	negative regulation of cell activation	4.43e-05	7.99	4637	32	145	8
GO:0007017	microtubule-based process	4.57e-05	2	4637	93	971	39
GO:0032321	positive regulation of Rho GTPase activity	4.64e-05	5.98	4637	20	349	9
GO:0007267	cell-cell signaling	4.68e-05	1.8	4637	194	719	54
GO:0032874	positive regulation of stress-activated MAPK cascade	4.72e-05	6.11	4637	12	506	8
GO:0070304	positive regulation of stress-activated protein kinase signaling cascade	4.72e-05	6.11	4637	12	506	8
GO:0046330	positive regulation of JNK cascade	4.72e-05	6.11	4637	12	506	8
GO:0042532	negative regulation of tyrosine phosphorylation of STAT protein	4.73e-05	9.35	4637	5	496	5
GO:0032409	regulation of transporter activity	4.85e-05	2.95	4637	29	923	17
GO:0043488	regulation of mRNA stability	4.91e-05	3.99	4637	12	969	10
GO:0051640	organelle localization	4.98e-05	3.98	4637	12	971	10
GO:0033688	regulation of osteoblast proliferation	5.03e-05	9.94	4637	10	280	6
GO:0006936	muscle contraction	5.05e-05	2.37	4637	74	740	28
GO:0007202	activation of phospholipase C activity	5.2e-05	2.64	4637	41	900	21
GO:0010226	response to lithium ion	5.22e-05	3.96	4637	12	977	10
GO:0042116	macrophage activation	5.26e-05	11.27	4637	6	343	5
GO:0032760	positive regulation of tumor necrosis factor production	5.28e-05	7.85	4637	7	506	6
GO:0043506	regulation of JUN kinase activity	5.32e-05	6.78	4637	17	322	8
GO:0051983	regulation of chromosome segregation	5.32e-05	4.5	4637	11	843	9
GO:0007187	G-protein signaling, coupled to cyclic nucleotide second messenger	5.69e-05	3.84	4637	39	433	14
GO:0060828	regulation of canonical Wnt receptor signaling pathway	5.72e-05	3.12	4637	37	682	17
GO:0046824	positive regulation of nucleocytoplasmic transport	5.92e-05	4.16	4637	18	682	11
GO:0043632	modification-dependent macromolecule catabolic process	5.92e-05	2.09	4637	77	982	34
GO:0071230	cellular response to amino acid stimulus	6.22e-05	3.92	4637	16	813	11
GO:0071229	cellular response to acid	6.22e-05	3.92	4637	16	813	11
GO:0016044	cellular membrane organization	6.28e-05	2.95	4637	87	380	21
GO:0061024	membrane organization	6.28e-05	2.95	4637	87	380	21
GO:0007050	cell cycle arrest	6.43e-05	2.49	4637	47	910	23
GO:0045766	positive regulation of angiogenesis	6.49e-05	17.97	4637	30	43	5
GO:0014075	response to amine stimulus	6.49e-05	2.69	4637	39	884	20
GO:0006271	DNA strand elongation involved in DNA replication	6.5e-05	3.34	4637	19	950	13
GO:0022616	DNA strand elongation	6.5e-05	3.34	4637	19	950	13
GO:0033993	response to lipid	6.56e-05	4.2	4637	19	639	11
GO:0044265	cellular macromolecule catabolic process	6.58e-05	1.77	4637	142	997	54
GO:0050769	positive regulation of neurogenesis	6.65e-05	2.7	4637	34	960	19
GO:0010907	positive regulation of glucose metabolic process	6.66e-05	14.64	4637	11	144	5
GO:0030032	lamellipodium assembly	6.67e-05	13.78	4637	9	187	5
GO:0002029	desensitization of G-protein coupled receptor protein signaling pathway	6.76e-05	30.11	4637	3	154	3
GO:0022401	negative adaptation of signaling pathway	6.76e-05	30.11	4637	3	154	3
GO:0023058	adaptation of signaling pathway	6.76e-05	30.11	4637	3	154	3
GO:0043280	positive regulation of cysteine-type endopeptidase activity involved in apoptotic process	6.8e-05	4.87	4637	34	308	11
GO:2001056	positive regulation of cysteine-type endopeptidase activity	6.8e-05	4.87	4637	34	308	11
GO:0051147	regulation of muscle cell differentiation	7.01e-05	3.54	4637	22	775	13
GO:0010952	positive regulation of peptidase activity	7.06e-05	4.52	4637	40	308	12
GO:0002274	myeloid leukocyte activation	7.1e-05	4.03	4637	13	884	10
GO:0006970	response to osmotic stress	7.18e-05	64.4	4637	12	18	3
GO:0042509	regulation of tyrosine phosphorylation of STAT protein	7.24e-05	5.26	4637	16	496	9
GO:2000251	positive regulation of actin cytoskeleton reorganization	7.28e-05	39.97	4637	4	87	3
GO:0032102	negative regulation of response to external stimulus	7.41e-05	3.12	4637	40	632	17
GO:0032768	regulation of monooxygenase activity	7.47e-05	4.66	4637	9	884	8
GO:0007188	G-protein signaling, coupled to cAMP nucleotide second messenger	7.57e-05	3.98	4637	35	433	13
GO:2000602	regulation of interphase of mitotic cell cycle	7.57e-05	2.91	4637	31	874	17
GO:0010827	regulation of glucose transport	7.63e-05	8.91	4637	27	135	7
GO:0006338	chromatin remodeling	7.9e-05	3.21	4637	28	773	15
GO:0051592	response to calcium ion	7.95e-05	3.81	4637	29	546	13
GO:0061138	morphogenesis of a branching epithelium	7.97e-05	3.05	4637	30	810	16
GO:0014910	regulation of smooth muscle cell migration	8.13e-05	4.32	4637	15	715	10
GO:0071219	cellular response to molecule of bacterial origin	8.18e-05	4.38	4637	23	506	11
GO:0071222	cellular response to lipopolysaccharide	8.18e-05	4.38	4637	23	506	11
GO:0038032	termination of G-protein coupled receptor signaling pathway	8.47e-05	5.09	4637	15	547	9
GO:0009259	ribonucleotide metabolic process	8.47e-05	2.11	4637	91	823	34
GO:0014909	smooth muscle cell migration	8.55e-05	28.1	4637	3	165	3
GO:0010828	positive regulation of glucose transport	8.79e-05	25.98	4637	14	51	4
GO:0030856	regulation of epithelial cell differentiation	8.88e-05	6.69	4637	21	264	8
GO:0006511	ubiquitin-dependent protein catabolic process	9.01e-05	2.08	4637	75	982	33
GO:0014911	positive regulation of smooth muscle cell migration	9.03e-05	8.45	4637	9	366	6
GO:0042522	regulation of tyrosine phosphorylation of Stat5 protein	9.03e-05	8.45	4637	9	366	6
GO:0040018	positive regulation of multicellular organism growth	9.04e-05	5.54	4637	8	732	7
GO:2001252	positive regulation of chromosome organization	9.08e-05	4.53	4637	9	910	8
GO:0032940	secretion by cell	9.38e-05	2.08	4637	96	814	35
GO:0051928	positive regulation of calcium ion transport	9.44e-05	3.19	4637	23	884	14
GO:0070527	platelet aggregation	9.53e-05	26.96	4637	3	172	3
GO:0010748	negative regulation of plasma membrane long-chain fatty acid transport	9.63e-05	100.8	4637	2	46	2
GO:0010746	regulation of plasma membrane long-chain fatty acid transport	9.63e-05	100.8	4637	2	46	2
GO:2000192	negative regulation of fatty acid transport	9.63e-05	100.8	4637	2	46	2
GO:0043491	protein kinase B signaling cascade	9.8e-05	10.04	4637	6	385	5
GO:0030879	mammary gland development	0.000102	4.87	4637	10	761	8
GO:0032526	response to retinoic acid	0.000104	8.44	4637	26	148	7
GO:0023014	signal transduction by phosphorylation	0.000104	136.38	4637	2	34	2
GO:0030814	regulation of cAMP metabolic process	0.000105	2.57	4637	44	860	21
GO:0008217	regulation of blood pressure	0.000105	2.35	4637	48	988	24
GO:0050877	neurological system process	0.000106	2	4637	181	500	39
GO:0016071	mRNA metabolic process	0.000107	1.74	4637	144	997	54
GO:0050994	regulation of lipid catabolic process	0.000109	25.2	4637	16	46	4
GO:0050873	brown fat cell differentiation	0.00011	5.35	4637	12	578	8
GO:0046488	phosphatidylinositol metabolic process	0.000112	15.27	4637	22	69	5
GO:0048524	positive regulation of viral reproduction	0.000116	2.6	4637	34	997	19
GO:0035767	endothelial cell chemotaxis	0.000117	25.2	4637	3	184	3
GO:0031644	regulation of neurological system process	0.000117	2.19	4637	60	986	28
GO:0090004	positive regulation of establishment of protein localization in plasma membrane	0.000118	19.63	4637	7	135	4
GO:0034764	positive regulation of transmembrane transport	0.000119	4.25	4637	16	682	10
GO:0010812	negative regulation of cell-substrate adhesion	0.00012	13.09	4637	11	161	5
GO:0030833	regulation of actin filament polymerization	0.000125	3.4	4637	23	771	13
GO:0045124	regulation of bone resorption	0.000127	39.19	4637	5	71	3
GO:0045840	positive regulation of mitosis	0.000127	4.06	4637	11	934	9
GO:0051785	positive regulation of nuclear division	0.000127	4.06	4637	11	934	9
GO:0050671	positive regulation of lymphocyte proliferation	0.00013	4.12	4637	34	397	12
GO:0006924	activation-induced cell death of T cells	0.00013	24.28	4637	3	191	3
GO:0070231	T cell apoptotic process	0.00013	24.28	4637	3	191	3
GO:0060603	mammary gland duct morphogenesis	0.00013	12.08	4637	4	384	4
GO:0060393	regulation of pathway-restricted SMAD protein phosphorylation	0.00013	4.46	4637	13	719	9
GO:0002053	positive regulation of mesenchymal cell proliferation	0.000132	18.79	4637	7	141	4
GO:0019935	cyclic-nucleotide-mediated signaling	0.000136	3.26	4637	49	464	16
GO:0048598	embryonic morphogenesis	0.000141	1.97	4637	94	925	37
GO:0030888	regulation of B cell proliferation	0.000141	5.84	4637	16	397	8
GO:0071418	cellular response to amine stimulus	0.000143	3.25	4637	21	884	13
GO:0071417	cellular response to organic nitrogen	0.000143	3.25	4637	21	884	13
GO:0045669	positive regulation of osteoblast differentiation	0.000144	3.4	4637	18	910	12
GO:0030799	regulation of cyclic nucleotide metabolic process	0.000144	2.47	4637	48	860	22
GO:0050680	negative regulation of epithelial cell proliferation	0.000146	3.69	4637	23	655	12
GO:0007268	synaptic transmission	0.000147	2.12	4637	121	615	34
GO:0046889	positive regulation of lipid biosynthetic process	0.00015	3.85	4637	14	861	10
GO:0051492	regulation of stress fiber assembly	0.000152	5.75	4637	16	403	8
GO:0042524	negative regulation of tyrosine phosphorylation of Stat5 protein	0.000154	22.96	4637	3	202	3
GO:0031100	organ regeneration	0.000156	3	4637	27	859	15
GO:0034109	homotypic cell-cell adhesion	0.000156	16.62	4637	6	186	4
GO:0030100	regulation of endocytosis	0.000156	3.87	4637	28	513	12
GO:0048701	embryonic cranial skeleton morphogenesis	0.000158	18.85	4637	8	123	4
GO:0071285	cellular response to lithium ion	0.00016	4.22	4637	9	977	8
GO:0043921	modulation by host of viral transcription	0.000161	7.44	4637	5	623	5
GO:0052472	modulation by host of symbiont transcription	0.000161	7.44	4637	5	623	5
GO:0032355	response to estradiol stimulus	0.000161	3.11	4637	31	721	15
GO:0043507	positive regulation of JUN kinase activity	0.000161	3.7	4637	13	964	10
GO:0000723	telomere maintenance	0.000162	3.17	4637	20	950	13
GO:0009636	response to toxin	0.000163	3.28	4637	29	683	14
GO:0022602	ovulation cycle process	0.000163	4.93	4637	32	294	10
GO:0016570	histone modification	0.000164	2.43	4637	65	705	24
GO:0051969	regulation of transmission of nerve impulse	0.000166	2.22	4637	55	986	26
GO:0034351	negative regulation of glial cell apoptotic process	0.000168	107.84	4637	2	43	2
GO:0034350	regulation of glial cell apoptotic process	0.000168	107.84	4637	2	43	2
GO:0035405	histone-threonine phosphorylation	0.000168	107.84	4637	2	43	2
GO:0050804	regulation of synaptic transmission	0.000171	2.26	4637	52	986	25
GO:0046890	regulation of lipid biosynthetic process	0.000171	2.87	4637	30	861	16
GO:0032946	positive regulation of mononuclear cell proliferation	0.000175	4	4637	35	397	12
GO:0070665	positive regulation of leukocyte proliferation	0.000175	4	4637	35	397	12
GO:0016567	protein ubiquitination	0.000176	2.93	4637	78	386	19
GO:2000241	regulation of reproductive process	0.00018	2.45	4637	49	851	22
GO:0009057	macromolecule catabolic process	0.000182	1.67	4637	164	997	59
GO:0051225	spindle assembly	0.000183	5.45	4637	9	662	7
GO:0001960	negative regulation of cytokine-mediated signaling pathway	0.000184	11.48	4637	10	202	5
GO:0042110	T cell activation	0.000195	4.1	4637	26	478	11
GO:0051769	regulation of nitric-oxide synthase biosynthetic process	0.000198	28.51	4637	4	122	3
GO:0032465	regulation of cytokinesis	0.000203	3.84	4637	11	987	9
GO:0048771	tissue remodeling	0.000203	5.51	4637	16	421	8
GO:0010522	regulation of calcium ion transport into cytosol	0.000204	3.75	4637	14	884	10
GO:0032320	positive regulation of Ras GTPase activity	0.000205	4.22	4637	30	403	11
GO:0051927	negative regulation of calcium ion transport via voltage-gated calcium channel activity	0.000207	10.71	4637	4	433	4
GO:0048148	behavioral response to cocaine	0.000207	10.71	4637	4	433	4
GO:0030817	regulation of cAMP biosynthetic process	0.000208	3.49	4637	43	433	14
GO:0010762	regulation of fibroblast migration	0.00021	96.6	4637	2	48	2
GO:0010763	positive regulation of fibroblast migration	0.00021	96.6	4637	2	48	2
GO:0010596	negative regulation of endothelial cell migration	0.000213	4.72	4637	11	715	8
GO:0060761	negative regulation of response to cytokine stimulus	0.000213	4.72	4637	11	715	8
GO:0001953	negative regulation of cell-matrix adhesion	0.000216	16.46	4637	7	161	4
GO:0016569	covalent chromatin modification	0.000216	2.39	4637	66	705	24
GO:0008629	induction of apoptosis by intracellular signals	0.000221	3.54	4637	17	848	11
GO:0010950	positive regulation of endopeptidase activity	0.000225	4.36	4637	38	308	11
GO:0030857	negative regulation of epithelial cell differentiation	0.000225	6.06	4637	7	656	6
GO:0007163	establishment or maintenance of cell polarity	0.000225	3.7	4637	19	726	11
GO:2001236	regulation of extrinsic apoptotic signaling pathway	0.000228	9.99	4637	8	290	5
GO:0030071	regulation of mitotic metaphase/anaphase transition	0.000228	4.19	4637	13	767	9
GO:0033689	negative regulation of osteoblast proliferation	0.000229	13.25	4637	5	280	4
GO:0030162	regulation of proteolysis	0.000229	2.39	4637	47	908	22
GO:0007005	mitochondrion organization	0.00023	2.7	4637	39	794	18
GO:2000243	positive regulation of reproductive process	0.00023	2.45	4637	38	997	20
GO:0010948	negative regulation of cell cycle process	0.000231	2.96	4637	29	810	15
GO:0007528	neuromuscular junction development	0.000234	5.25	4637	9	687	7
GO:0043279	response to alkaloid	0.000239	2.64	4637	30	996	17
GO:0051047	positive regulation of secretion	0.000241	8.09	4637	59	68	7
GO:0001704	formation of primary germ layer	0.000245	11.21	4637	11	188	5
GO:0002695	negative regulation of leukocyte activation	0.000252	7.46	4637	30	145	7
GO:0043666	regulation of phosphoprotein phosphatase activity	0.000254	6.18	4637	13	404	7
GO:0010469	regulation of receptor activity	0.000256	3.41	4637	16	934	11
GO:0022898	regulation of transmembrane transporter activity	0.000256	4.43	4637	24	436	10
GO:0010498	proteasomal protein catabolic process	0.00027	2.31	4637	49	943	23
GO:0043161	proteasomal ubiquitin-dependent protein catabolic process	0.00027	2.31	4637	49	943	23
GO:0043277	apoptotic cell clearance	0.000279	9.99	4637	4	464	4
GO:0050728	negative regulation of inflammatory response	0.000279	3.81	4637	22	609	11
GO:0001954	positive regulation of cell-matrix adhesion	0.000279	18.4	4637	12	84	4
GO:0051899	membrane depolarization	0.00028	6.88	4637	20	236	7
GO:0031647	regulation of protein stability	0.000281	2.38	4637	42	974	21
GO:0048641	regulation of skeletal muscle tissue development	0.000281	3.59	4637	14	923	10
GO:0071103	DNA conformation change	0.000282	3.57	4637	25	623	12
GO:0031398	positive regulation of protein ubiquitination	0.000287	2.6	4637	36	891	18
GO:0060429	epithelium development	0.00029	3.36	4637	16	948	11
GO:0043467	regulation of generation of precursor metabolites and energy	0.000294	8.59	4637	18	180	6
GO:0002697	regulation of immune effector process	0.000294	4.93	4637	56	168	10
GO:0046850	regulation of bone remodeling	0.000296	32.65	4637	6	71	3
GO:0032846	positive regulation of homeostatic process	0.0003	3.1	4637	22	884	13
GO:0042475	odontogenesis of dentin-containing tooth	0.000307	4.15	4637	14	719	9
GO:0019933	cAMP-mediated signaling	0.000308	3.38	4637	44	437	14
GO:0032412	regulation of ion transmembrane transporter activity	0.000309	3.7	4637	21	657	11
GO:0031669	cellular response to nutrient levels	0.00031	4.49	4637	30	344	10
GO:0045930	negative regulation of mitotic cell cycle	0.000317	4.6	4637	19	477	9
GO:0032200	telomere organization	0.000318	3.02	4637	21	950	13
GO:0033077	T cell differentiation in thymus	0.00032	9.29	4637	8	312	5
GO:0051402	neuron apoptotic process	0.000328	8.58	4637	7	386	5
GO:0050792	regulation of viral reproduction	0.000332	2.45	4637	36	997	19
GO:0031348	negative regulation of defense response	0.000333	4.44	4637	30	348	10
GO:0002645	positive regulation of tolerance induction	0.000333	23.98	4637	4	145	3
GO:0002643	regulation of tolerance induction	0.000333	23.98	4637	4	145	3
GO:0030802	regulation of cyclic nucleotide biosynthetic process	0.000334	2.41	4637	47	860	21
GO:0045761	regulation of adenylate cyclase activity	0.000335	3.44	4637	35	500	13
GO:0031279	regulation of cyclase activity	0.000335	3.44	4637	35	500	13
GO:0016358	dendrite development	0.000341	4.5	4637	8	901	7
GO:0008064	regulation of actin polymerization or depolymerization	0.000342	2.79	4637	26	960	15
GO:0003013	circulatory system process	0.000343	2.41	4637	47	861	21
GO:0042976	activation of Janus kinase activity	0.000346	17.56	4637	3	264	3
GO:0042977	activation of JAK2 kinase activity	0.000346	17.56	4637	3	264	3
GO:0008016	regulation of heart contraction	0.000347	2.9	4637	39	657	16
GO:0006887	exocytosis	0.00035	2.44	4637	51	782	21
GO:0010888	negative regulation of lipid storage	0.000361	30.51	4637	6	76	3
GO:0043542	endothelial cell migration	0.000362	7.82	4637	14	254	6
GO:0001935	endothelial cell proliferation	0.000364	105.39	4637	4	22	2
GO:0072657	protein localization in membrane	0.000369	6.08	4637	15	356	7
GO:0031058	positive regulation of histone modification	0.000378	4.46	4637	8	910	7
GO:0002281	macrophage activation involved in immune response	0.000378	17.17	4637	3	270	3
GO:0052564	response to immune response of other organism involved in symbiotic interaction	0.000378	17.17	4637	3	270	3
GO:0052572	response to host immune response	0.000378	17.17	4637	3	270	3
GO:0045736	negative regulation of cyclin-dependent protein kinase activity	0.000378	4.46	4637	8	910	7
GO:0002573	myeloid leukocyte differentiation	0.000379	4.07	4637	14	732	9
GO:0019054	modulation by virus of host cellular process	0.000387	71.34	4637	2	65	2
GO:0044068	modulation by symbiont of host cellular process	0.000387	71.34	4637	2	65	2
GO:0006606	protein import into nucleus	0.000389	5.04	4637	16	460	8
GO:0010464	regulation of mesenchymal cell proliferation	0.000391	33.6	4637	9	46	3
GO:0010799	regulation of peptidyl-threonine phosphorylation	0.000394	13.1	4637	6	236	4
GO:0010743	regulation of macrophage derived foam cell differentiation	0.0004	17.43	4637	14	76	4
GO:0006898	receptor-mediated endocytosis	0.000405	3.95	4637	32	404	11
GO:0090003	regulation of establishment of protein localization in plasma membrane	0.000405	15.27	4637	9	135	4
GO:0060338	regulation of type I interferon-mediated signaling pathway	0.000408	4.78	4637	9	754	7
GO:0043555	regulation of translation in response to stress	0.00041	77.28	4637	3	40	2
GO:0051834	evasion or tolerance of defenses of other organism involved in symbiotic interaction	0.000411	69.21	4637	2	67	2
GO:0051832	avoidance of defenses of other organism involved in symbiotic interaction	0.000411	69.21	4637	2	67	2
GO:0019049	evasion of host defenses by virus	0.000411	69.21	4637	2	67	2
GO:0044413	avoidance of host defenses	0.000411	69.21	4637	2	67	2
GO:0044415	evasion or tolerance of host defenses	0.000411	69.21	4637	2	67	2
GO:0043388	positive regulation of DNA binding	0.000412	4.02	4637	10	923	8
GO:0010718	positive regulation of epithelial to mesenchymal transition	0.000413	4.02	4637	10	923	8
GO:0010770	positive regulation of cell morphogenesis involved in differentiation	0.000413	4.02	4637	10	923	8
GO:0009615	response to virus	0.000416	2.29	4637	47	946	22
GO:0044248	cellular catabolic process	0.000427	1.46	4637	321	890	90
GO:0032233	positive regulation of actin filament bundle assembly	0.000429	7.33	4637	13	292	6
GO:0030890	positive regulation of B cell proliferation	0.000431	5.84	4637	14	397	7
GO:0042059	negative regulation of epidermal growth factor receptor signaling pathway	0.000434	3.83	4637	13	839	9
GO:0001819	positive regulation of cytokine production	0.000436	3.84	4637	50	290	12
GO:0044319	wound healing, spreading of cells	0.000437	5.36	4637	7	741	6
GO:0051897	positive regulation of protein kinase B signaling cascade	0.00044	5.83	4637	14	398	7
GO:0051224	negative regulation of protein transport	0.000447	3.8	4637	27	497	11
GO:0019217	regulation of fatty acid metabolic process	0.00045	2.97	4637	22	923	13
GO:0032446	protein modification by small protein conjugation	0.000451	1.99	4637	84	888	32
GO:0055021	regulation of cardiac muscle tissue growth	0.000452	4.42	4637	12	700	8
GO:0042307	positive regulation of protein import into nucleus	0.000453	4.08	4637	15	682	9
GO:0008380	RNA splicing	0.000455	1.96	4637	76	997	32
GO:0051339	regulation of lyase activity	0.000475	3.35	4637	36	500	13
GO:0014812	muscle cell migration	0.000483	21.08	4637	4	165	3
GO:0032675	regulation of interleukin-6 production	0.000487	3.25	4637	17	923	11
GO:0030808	regulation of nucleotide biosynthetic process	0.00049	2.36	4637	48	860	21
GO:0002761	regulation of myeloid leukocyte differentiation	0.000492	2.92	4637	21	984	13
GO:0048705	skeletal system morphogenesis	0.000495	8.38	4637	27	123	6
GO:0042692	muscle cell differentiation	0.000495	2.79	4637	29	861	15
GO:0046825	regulation of protein export from nucleus	0.000499	26.96	4637	6	86	3
GO:0008306	associative learning	0.000507	4.49	4637	13	635	8
GO:0014074	response to purine-containing compound	0.000507	5.82	4637	8	598	6
GO:0001659	temperature homeostasis	0.000511	6.52	4637	10	427	6
GO:0007093	mitotic cell cycle checkpoint	0.000513	2.88	4637	26	868	14
GO:0048661	positive regulation of smooth muscle cell proliferation	0.000515	4.34	4637	19	506	9
GO:0045619	regulation of lymphocyte differentiation	0.000518	6.66	4637	29	168	7
GO:0045931	positive regulation of mitotic cell cycle	0.000523	6.67	4637	11	379	6
GO:0048814	regulation of dendrite morphogenesis	0.000525	24.19	4637	5	115	3
GO:0055001	muscle cell development	0.000527	3.37	4637	19	796	11
GO:0010823	negative regulation of mitochondrion organization	0.00053	5.84	4637	5	794	5
GO:0090201	negative regulation of release of cytochrome c from mitochondria	0.00053	5.84	4637	5	794	5
GO:0030518	intracellular steroid hormone receptor signaling pathway	0.000531	3.78	4637	19	645	10
GO:0001782	B cell homeostasis	0.000533	10.66	4637	5	348	4
GO:0048568	embryonic organ development	0.000536	2.68	4637	32	865	16
GO:0002903	negative regulation of B cell apoptotic process	0.000536	23.98	4637	5	116	3
GO:2001257	regulation of cation channel activity	0.000537	7.65	4637	7	433	5
GO:0032873	negative regulation of stress-activated MAPK cascade	0.000538	4.21	4637	8	964	7
GO:0070303	negative regulation of stress-activated protein kinase signaling cascade	0.000538	4.21	4637	8	964	7
GO:0000188	inactivation of MAPK activity	0.000538	4.21	4637	8	964	7
GO:0043242	negative regulation of protein complex disassembly	0.00054	3.87	4637	14	771	9
GO:0032891	negative regulation of organic acid transport	0.000543	67.2	4637	3	46	2
GO:0008625	induction of apoptosis via death domain receptors	0.000546	11.94	4637	6	259	4
GO:0045773	positive regulation of axon extension	0.00055	110.4	4637	7	12	2
GO:0051988	regulation of attachment of spindle microtubules to kinetochore	0.00055	10.54	4637	5	352	4
GO:0071340	skeletal muscle acetylcholine-gated channel clustering	0.000557	15.1	4637	3	307	3
GO:0046578	regulation of Ras protein signal transduction	0.000559	2.57	4637	43	756	18
GO:0006163	purine nucleotide metabolic process	0.00056	1.85	4637	115	851	39
GO:0050684	regulation of mRNA processing	0.000565	4.86	4637	10	668	7
GO:0042113	B cell activation	0.000565	5.2	4637	22	324	8
GO:0006310	DNA recombination	0.000569	2.57	4637	54	636	19
GO:0001889	liver development	0.000571	3.29	4637	25	677	12
GO:0010001	glial cell differentiation	0.000575	5.07	4637	20	366	8
GO:0030832	regulation of actin filament length	0.000581	2.68	4637	27	960	15
GO:0050996	positive regulation of lipid catabolic process	0.000582	30.24	4637	10	46	3
GO:2001258	negative regulation of cation channel activity	0.000586	5.72	4637	5	810	5
GO:0010921	regulation of phosphatase activity	0.000599	3.83	4637	33	404	11
GO:1900046	regulation of hemostasis	0.000602	6.3	4637	25	206	7
GO:0030193	regulation of blood coagulation	0.000602	6.3	4637	25	206	7
GO:0032570	response to progesterone stimulus	0.000617	5.01	4637	11	589	7
GO:0010745	negative regulation of macrophage derived foam cell differentiation	0.000617	26.15	4637	7	76	3
GO:0000375	RNA splicing, via transesterification reactions	0.000624	2.15	4637	52	997	24
GO:0044003	modification by symbiont of host morphology or physiology	0.000624	11.45	4637	6	270	4
GO:0021545	cranial nerve development	0.000635	79.95	4637	4	29	2
GO:0060056	mammary gland involution	0.000635	79.95	4637	4	29	2
GO:0050871	positive regulation of B cell activation	0.000639	4.92	4637	19	397	8
GO:0032878	regulation of establishment or maintenance of cell polarity	0.000649	10.14	4637	5	366	4
GO:0006261	DNA-dependent DNA replication	0.000652	3.16	4637	17	950	11
GO:0007043	cell-cell junction assembly	0.000659	3.63	4637	18	710	10
GO:0048016	inositol phosphate-mediated signaling	0.000664	3.08	4637	21	860	12
GO:0002260	lymphocyte homeostasis	0.000666	5.84	4637	9	529	6
GO:0051170	nuclear import	0.000671	4.74	4637	17	460	8
GO:0071300	cellular response to retinoic acid	0.000674	9.79	4637	16	148	5
GO:2001020	regulation of response to DNA damage stimulus	0.000679	3.72	4637	20	623	10
GO:0046827	positive regulation of protein export from nucleus	0.00068	53.92	4637	2	86	2
GO:0006937	regulation of muscle contraction	0.000682	2.64	4637	33	851	16
GO:0009950	dorsal/ventral axis specification	0.000687	11.16	4637	6	277	4
GO:0044253	positive regulation of multicellular organismal metabolic process	0.000699	6.56	4637	6	589	5
GO:0045580	regulation of T cell differentiation	0.00071	16.44	4637	24	47	4
GO:0001957	intramembranous ossification	0.000717	13.8	4637	3	336	3
GO:0036072	direct ossification	0.000717	13.8	4637	3	336	3
GO:0051209	release of sequestered calcium ion into cytosol	0.000718	4.91	4637	7	810	6
GO:0051283	negative regulation of sequestering of calcium ion	0.000718	4.91	4637	7	810	6
GO:0010935	regulation of macrophage cytokine production	0.000723	7.87	4637	4	589	4
GO:0038061	NIK/NF-kappaB cascade	0.000724	58.33	4637	3	53	2
GO:0050999	regulation of nitric-oxide synthase activity	0.000725	4.89	4637	7	812	6
GO:0071277	cellular response to calcium ion	0.000725	8.56	4637	10	271	5
GO:0048878	chemical homeostasis	0.00073	1.9	4637	202	434	36
GO:0030900	forebrain development	0.000746	6.25	4637	11	405	6
GO:0007160	cell-matrix adhesion	0.000755	3.18	4637	24	730	12
GO:0048610	cellular process involved in reproduction	0.000758	2.09	4637	87	715	28
GO:0001707	mesoderm formation	0.000777	12.33	4637	8	188	4
GO:0007498	mesoderm development	0.000777	12.33	4637	8	188	4
GO:0006909	phagocytosis	0.000781	6	4637	10	464	6
GO:2000379	positive regulation of reactive oxygen species metabolic process	0.000781	6	4637	10	464	6
GO:0042312	regulation of vasodilation	0.000785	5.68	4637	9	544	6
GO:0032103	positive regulation of response to external stimulus	0.000786	4.76	4637	45	195	9
GO:0032371	regulation of sterol transport	0.000787	14.13	4637	13	101	4
GO:0032374	regulation of cholesterol transport	0.000787	14.13	4637	13	101	4
GO:0033365	protein localization to organelle	0.000787	3.47	4637	17	786	10
GO:0051053	negative regulation of DNA metabolic process	0.00079	3.54	4637	18	728	10
GO:0048009	insulin-like growth factor receptor signaling pathway	0.00079	9.64	4637	5	385	4
GO:0002634	regulation of germinal center formation	0.000799	13.32	4637	3	348	3
GO:0033261	regulation of S phase	0.000802	6.52	4637	13	328	6
GO:0002753	cytoplasmic pattern recognition receptor signaling pathway	0.000803	13.32	4637	3	348	3
GO:0070423	nucleotide-binding oligomerization domain containing signaling pathway	0.000803	13.32	4637	3	348	3
GO:0031623	receptor internalization	0.00081	5.36	4637	15	404	7
GO:0051340	regulation of ligase activity	0.000824	2.75	4637	33	767	15
GO:0051438	regulation of ubiquitin-protein ligase activity	0.000824	2.75	4637	33	767	15
GO:0051234	establishment of localization	0.000825	1.28	4637	838	789	182
GO:0051385	response to mineralocorticoid stimulus	0.000832	4.95	4637	12	546	7
GO:0055003	cardiac myofibril assembly	0.000835	5.29	4637	8	657	6
GO:0031572	G2/M transition DNA damage checkpoint	0.000838	13.68	4637	12	113	4
GO:0031577	spindle checkpoint	0.000843	4.03	4637	12	767	8
GO:2001047	regulation of G1/S transition checkpoint	0.000847	2318.5	4637	2	1	1
GO:0031999	negative regulation of fatty acid beta-oxidation	0.000847	2318.5	4637	2	1	1
GO:0007183	SMAD protein complex assembly	0.000848	48.3	4637	2	96	2
GO:0048340	paraxial mesoderm morphogenesis	0.000848	48.3	4637	2	96	2
GO:0048332	mesoderm morphogenesis	0.000848	48.3	4637	2	96	2
GO:0010885	regulation of cholesterol storage	0.000855	4.75	4637	7	837	6
GO:0033209	tumor necrosis factor-mediated signaling pathway	0.000858	7.81	4637	9	330	5
GO:0007052	mitotic spindle organization	0.00086	5.25	4637	8	662	6
GO:0052026	modulation by symbiont of host transcription	0.000863	1159.25	4637	1	4	1
GO:0019056	modulation by virus of host transcription	0.000863	1159.25	4637	1	4	1
GO:0048687	positive regulation of sprouting of injured axon	0.000863	1159.25	4637	1	4	1
GO:0048686	regulation of sprouting of injured axon	0.000863	1159.25	4637	1	4	1
GO:0048691	positive regulation of axon extension involved in regeneration	0.000863	1159.25	4637	1	4	1
GO:0048690	regulation of axon extension involved in regeneration	0.000863	1159.25	4637	1	4	1
GO:0022038	corpus callosum development	0.000864	46.84	4637	2	99	2
GO:0010717	regulation of epithelial to mesenchymal transition	0.000872	6.7	4637	15	277	6
GO:0030837	negative regulation of actin filament polymerization	0.000872	4.01	4637	12	771	8
GO:0050773	regulation of dendrite development	0.000874	8.63	4637	12	224	5
GO:0051851	modification by host of symbiont morphology or physiology	0.000875	6.2	4637	6	623	5
GO:0051702	interaction with symbiont	0.000875	6.2	4637	6	623	5
GO:0035909	aorta morphogenesis	0.000883	45.91	4637	2	101	2
GO:0010524	positive regulation of calcium ion transport into cytosol	0.000885	3.81	4637	11	884	8
GO:0048660	regulation of smooth muscle cell proliferation	0.000888	3.3	4637	31	544	12
GO:2000352	negative regulation of endothelial cell apoptotic process	0.000888	9.32	4637	5	398	4
GO:0045719	negative regulation of glycogen biosynthetic process	0.000892	45.46	4637	2	102	2
GO:2000077	negative regulation of type B pancreatic cell development	0.000892	45.46	4637	2	102	2
GO:0070874	negative regulation of glycogen metabolic process	0.000892	45.46	4637	2	102	2
GO:2000466	negative regulation of glycogen (starch) synthase activity	0.000892	45.46	4637	2	102	2
GO:0022408	negative regulation of cell-cell adhesion	0.000895	11.18	4637	7	237	4
GO:0000377	RNA splicing, via transesterification reactions with bulged adenosine as nucleophile	0.000896	2.14	4637	50	997	23
GO:0000398	nuclear mRNA splicing, via spliceosome	0.000896	2.14	4637	50	997	23
GO:0008156	negative regulation of DNA replication	0.000929	4.46	4637	10	728	7
GO:0070306	lens fiber cell differentiation	0.00093	43.75	4637	2	106	2
GO:0030198	extracellular matrix organization	0.00093	2.37	4637	42	884	19
GO:0043062	extracellular structure organization	0.00093	2.37	4637	42	884	19
GO:0046320	regulation of fatty acid oxidation	0.000932	25.81	4637	11	49	3
GO:0007091	mitotic metaphase/anaphase transition	0.000933	6.12	4637	6	631	5
GO:0032091	negative regulation of protein binding	0.000939	6.47	4637	14	307	6
GO:0043537	negative regulation of blood vessel endothelial cell migration	0.00094	6.11	4637	6	632	5
GO:0042990	regulation of transcription factor import into nucleus	0.00094	3.59	4637	14	830	9
GO:0051250	negative regulation of lymphocyte activation	0.000942	7.38	4637	26	145	6
GO:0032755	positive regulation of interleukin-6 production	0.000956	4.17	4637	9	864	7
GO:0044351	macropinocytosis	0.000969	42.15	4637	2	110	2
GO:0030098	lymphocyte differentiation	0.000971	3.12	4637	25	714	12
GO:0051386	regulation of nerve growth factor receptor signaling pathway	0.000971	5.15	4637	5	900	5
GO:0048871	multicellular organismal homeostasis	0.000973	5.92	4637	11	427	6
GO:0071299	cellular response to vitamin A	0.000973	9.22	4637	17	148	5
GO:0051256	spindle midzone assembly involved in mitosis	0.000974	12.5	4637	3	371	3
GO:0051255	spindle midzone assembly	0.000974	12.5	4637	3	371	3
GO:0060420	regulation of heart growth	0.000996	4.08	4637	13	700	8
GO:0007420	brain development	0.000997	2.47	4637	43	786	18
GO:0001101	response to acid	0.000999	2.67	4637	32	813	15

## Sheet: Colon Cancer
Colon Cancer: enriched GO process terms that appear densely at the top of TARGETgene’s ranked gene list (Generated by GOrilla)
Note:	N - is the total number of genes
	B - is the total number of genes associated with a specific GO term
	n - is the number of genes in the top of the user's input list or in the target set when appropriate
	b - is the number of genes in the intersection
GO Term	Description	P-value	Enrichment	N	B	n	b
GO:0050794	regulation of cellular process	1.53e-106	1.71	4764	2111	973	736
GO:0050789	regulation of biological process	2.32e-104	1.66	4764	2229	973	756
GO:0065007	biological regulation	6.74e-97	1.6	4764	2369	968	769
GO:0051716	cellular response to stimulus	2.63e-92	2.05	4764	1231	977	518
GO:0007165	signal transduction	2.05e-85	2.17	4764	1006	977	448
GO:0050896	response to stimulus	1.43e-79	1.75	4764	1692	979	610
GO:0019222	regulation of metabolic process	2e-76	1.99	4764	1268	894	474
GO:0006468	protein phosphorylation	2.44e-72	6.6	4764	175	466	113
GO:0048522	positive regulation of cellular process	2.48e-72	2.19	4764	853	999	391
GO:0048518	positive regulation of biological process	5.56e-72	2.15	4764	920	965	401
GO:0080090	regulation of primary metabolic process	1.73e-71	2.04	4764	1131	894	434
GO:0016310	phosphorylation	4.35e-71	6.31	4764	188	466	116
GO:0060255	regulation of macromolecule metabolic process	3.08e-70	2.08	4764	1073	894	418
GO:0031323	regulation of cellular metabolic process	6.36e-70	2.02	4764	1154	894	437
GO:0006796	phosphate-containing compound metabolic process	6.03e-68	5.43	4764	227	491	127
GO:0006793	phosphorus metabolic process	6.03e-68	5.43	4764	227	491	127
GO:0048519	negative regulation of biological process	2.09e-62	2.19	4764	801	948	349
GO:0048583	regulation of response to stimulus	8.45e-62	2.6	4764	536	893	261
GO:0023051	regulation of signaling	2.04e-60	2.64	4764	486	921	248
GO:0009987	cellular process	7.89e-60	1.31	4764	3206	988	871
GO:0048523	negative regulation of cellular process	4e-57	2.24	4764	721	923	313
GO:0009966	regulation of signal transduction	4.32e-55	2.87	4764	407	837	205
GO:0051171	regulation of nitrogen compound metabolic process	7.65e-54	2.06	4764	899	894	348
GO:0065009	regulation of molecular function	2.16e-53	2.46	4764	528	920	251
GO:0019219	regulation of nucleobase-containing compound metabolic process	1.01e-52	2.13	4764	865	835	323
GO:0007166	cell surface receptor signaling pathway	1.94e-51	2.35	4764	557	959	263
GO:0010646	regulation of cell communication	6.94e-51	2.71	4764	376	950	203
GO:0035556	intracellular signal transduction	7.14e-50	2.67	4764	369	975	202
GO:0007167	enzyme linked receptor protein signaling pathway	1.88e-48	5.55	4764	195	414	94
GO:0007169	transmembrane receptor protein tyrosine kinase signaling pathway	1.86e-47	6.29	4764	150	414	82
GO:0006464	protein modification process	8e-47	3.21	4764	493	484	161
GO:0044260	cellular macromolecule metabolic process	4.34e-46	1.78	4764	1144	987	421
GO:0050790	regulation of catalytic activity	4.34e-46	2.57	4764	427	893	206
GO:0051246	regulation of protein metabolic process	5.07e-46	2.56	4764	388	973	203
GO:0009889	regulation of biosynthetic process	2.29e-45	1.99	4764	860	914	328
GO:0044093	positive regulation of molecular function	8.88e-45	2.98	4764	334	779	163
GO:0010556	regulation of macromolecule biosynthetic process	1.44e-44	2.1	4764	790	835	291
GO:0031399	regulation of protein modification process	1.74e-44	2.8	4764	296	973	169
GO:0043412	macromolecule modification	3.29e-43	3.03	4764	526	484	162
GO:0032268	regulation of cellular protein metabolic process	4.74e-43	2.6	4764	350	973	186
GO:0010468	regulation of gene expression	4.75e-43	1.99	4764	822	914	314
GO:0043170	macromolecule metabolic process	5e-43	1.69	4764	1322	944	444
GO:0031326	regulation of cellular biosynthetic process	7.8e-43	1.97	4764	851	914	321
GO:0009893	positive regulation of metabolic process	1.05e-42	2.3	4764	487	988	232
GO:2000112	regulation of cellular macromolecule biosynthetic process	7.74e-42	2.08	4764	777	835	283
GO:0010604	positive regulation of macromolecule metabolic process	8.63e-42	2.37	4764	435	988	214
GO:0031325	positive regulation of cellular metabolic process	2.81e-41	2.3	4764	472	988	225
GO:0042325	regulation of phosphorylation	3.71e-41	3.12	4764	257	826	139
GO:0042221	response to chemical stimulus	8.28e-41	2	4764	744	955	298
GO:0051252	regulation of RNA metabolic process	9.46e-41	2.09	4764	740	844	274
GO:0010941	regulation of cell death	1.17e-39	2.57	4764	348	948	178
GO:0044267	cellular protein metabolic process	5.56e-39	2.18	4764	628	850	244
GO:0016043	cellular component organization	6.26e-39	1.9	4764	846	948	320
GO:0001932	regulation of protein phosphorylation	1.16e-38	3.11	4764	245	826	132
GO:0019220	regulation of phosphate metabolic process	1.71e-38	2.95	4764	280	826	143
GO:0051174	regulation of phosphorus metabolic process	1.71e-38	2.95	4764	280	826	143
GO:0043067	regulation of programmed cell death	1.8e-38	2.57	4764	338	948	173
GO:2001141	regulation of RNA biosynthetic process	5.57e-38	1.97	4764	722	972	290
GO:0042981	regulation of apoptotic process	9.02e-38	2.57	4764	335	948	171
GO:0009892	negative regulation of metabolic process	1.32e-37	2.53	4764	353	932	175
GO:0006355	regulation of transcription, DNA-dependent	1.44e-37	2.08	4764	714	835	260
GO:0043085	positive regulation of catalytic activity	1.71e-37	2.98	4764	285	779	139
GO:0051338	regulation of transferase activity	1.72e-37	3.34	4764	200	819	115
GO:0010605	negative regulation of macromolecule metabolic process	3.83e-37	2.64	4764	312	932	161
GO:0071840	cellular component organization or biogenesis	5.55e-37	1.86	4764	865	948	321
GO:0043549	regulation of kinase activity	5.95e-37	3.35	4764	196	819	113
GO:0051239	regulation of multicellular organismal process	5.18e-36	2.31	4764	447	928	201
GO:0032502	developmental process	8.45e-36	1.71	4764	1087	991	386
GO:0048584	positive regulation of response to stimulus	2.6e-35	2.91	4764	259	848	134
GO:0031324	negative regulation of cellular metabolic process	1.48e-34	2.56	4764	323	923	160
GO:0046777	protein autophosphorylation	1.52e-34	12.99	4764	46	287	36
GO:0071842	cellular component organization at cellular level	2.05e-34	1.96	4764	696	946	271
GO:0006950	response to stress	3.21e-34	2.03	4764	624	940	250
GO:0045859	regulation of protein kinase activity	3.78e-34	3.31	4764	188	819	107
GO:0008150	biological_process	7.11e-33	1.14	4764	4048	936	904
GO:0019538	protein metabolic process	2.1e-32	2.52	4764	798	384	162
GO:0071841	cellular component organization or biogenesis at cellular level	2.19e-32	1.92	4764	715	946	272
GO:0051128	regulation of cellular component organization	6.7e-32	2.43	4764	314	999	160
GO:0050793	regulation of developmental process	7.8e-30	2.31	4764	345	999	167
GO:0065008	regulation of biological quality	1.75e-29	1.97	4764	597	950	235
GO:0010033	response to organic substance	3.45e-29	2.13	4764	482	919	198
GO:0032879	regulation of localization	6.43e-29	2.3	4764	362	950	166
GO:0040011	locomotion	1.16e-28	2.46	4764	277	993	142
GO:0010558	negative regulation of macromolecule biosynthetic process	3.39e-28	2.73	4764	230	904	119
GO:0045595	regulation of cell differentiation	3.54e-28	2.57	4764	239	991	128
GO:0009890	negative regulation of biosynthetic process	3.95e-28	2.6	4764	261	904	129
GO:0051726	regulation of cell cycle	4.21e-28	2.75	4764	232	882	118
GO:0042127	regulation of cell proliferation	4.74e-28	2.34	4764	332	958	156
GO:0006357	regulation of transcription from RNA polymerase II promoter	6.25e-28	2.36	4764	303	998	150
GO:0045934	negative regulation of nucleobase-containing compound metabolic process	1.69e-27	2.69	4764	233	904	119
GO:0009605	response to external stimulus	1.87e-27	2.35	4764	321	952	151
GO:0006935	chemotaxis	3.07e-27	2.93	4764	161	991	98
GO:0042330	taxis	3.07e-27	2.93	4764	161	991	98
GO:0010627	regulation of intracellular protein kinase cascade	3.73e-27	4.67	4764	140	466	64
GO:0071310	cellular response to organic substance	7.5e-27	2.5	4764	286	893	134
GO:0071900	regulation of protein serine/threonine kinase activity	7.83e-27	3.48	4764	100	985	72
GO:0051172	negative regulation of nitrogen compound metabolic process	8.09e-27	2.66	4764	236	904	119
GO:0031327	negative regulation of cellular biosynthetic process	2.77e-26	2.57	4764	254	904	124
GO:0009891	positive regulation of biosynthetic process	3.5e-26	2.22	4764	349	998	162
GO:0044237	cellular metabolic process	3.73e-26	1.62	4764	1676	555	317
GO:0007243	intracellular protein kinase cascade	3.77e-26	5.91	4764	83	466	48
GO:0009967	positive regulation of signal transduction	5.04e-26	3.01	4764	183	831	96
GO:0023056	positive regulation of signaling	5.73e-26	2.88	4764	196	862	102
GO:2000113	negative regulation of cellular macromolecule biosynthetic process	7.74e-26	2.68	4764	222	904	113
GO:0010629	negative regulation of gene expression	1.01e-25	2.64	4764	223	932	115
GO:0070887	cellular response to chemical stimulus	1.63e-25	2.26	4764	364	904	156
GO:0010647	positive regulation of cell communication	1.68e-25	2.75	4764	192	948	105
GO:0031328	positive regulation of cellular biosynthetic process	3.36e-25	2.2	4764	345	998	159
GO:0023057	negative regulation of signaling	4.07e-25	3.02	4764	148	938	88
GO:0051253	negative regulation of RNA metabolic process	7.11e-25	2.74	4764	202	904	105
GO:0045935	positive regulation of nucleobase-containing compound metabolic process	1.18e-24	2.23	4764	326	998	152
GO:0010648	negative regulation of cell communication	1.31e-24	3.01	4764	147	938	87
GO:0051173	positive regulation of nitrogen compound metabolic process	1.5e-24	2.2	4764	336	998	155
GO:0007411	axon guidance	3.18e-24	3.25	4764	108	991	73
GO:0006996	organelle organization	5.19e-24	2.07	4764	465	893	180
GO:0033674	positive regulation of kinase activity	8.39e-24	4.1	4764	139	535	64
GO:2000026	regulation of multicellular organismal development	9.33e-24	2.34	4764	269	999	132
GO:0048011	nerve growth factor receptor signaling pathway	1.03e-23	6.08	4764	57	550	40
GO:0045892	negative regulation of transcription, DNA-dependent	1.06e-23	2.71	4764	198	904	102
GO:0012501	programmed cell death	1.62e-23	2.63	4764	204	942	106
GO:0002682	regulation of immune system process	1.97e-23	2.79	4764	180	912	96
GO:0051347	positive regulation of transferase activity	2.33e-23	4.04	4764	141	535	64
GO:0044238	primary metabolic process	2.46e-23	1.52	4764	1729	651	360
GO:0048869	cellular developmental process	7.61e-23	1.88	4764	547	988	213
GO:0032501	multicellular organismal process	1.13e-22	1.65	4764	876	987	300
GO:0048856	anatomical structure development	1.15e-22	1.77	4764	678	991	249
GO:0051254	positive regulation of RNA metabolic process	1.18e-22	2.27	4764	284	998	135
GO:0045860	positive regulation of protein kinase activity	1.63e-22	4.08	4764	133	535	61
GO:0009968	negative regulation of signal transduction	1.78e-22	3.1	4764	131	904	77
GO:0010557	positive regulation of macromolecule biosynthetic process	2.57e-22	2.24	4764	292	998	137
GO:0022402	cell cycle process	3.94e-22	2.34	4764	265	959	125
GO:0010628	positive regulation of gene expression	4.94e-22	2.27	4764	275	998	131
GO:0008152	metabolic process	4.99e-22	1.4	4764	1919	850	478
GO:0006915	apoptotic process	5.94e-22	2.59	4764	199	942	102
GO:0033554	cellular response to stress	8.3e-22	2.29	4764	288	938	130
GO:0043408	regulation of MAPK cascade	1.05e-21	5.24	4764	76	526	44
GO:0043068	positive regulation of programmed cell death	1.32e-21	2.73	4764	156	995	89
GO:0010942	positive regulation of cell death	1.6e-21	2.71	4764	159	995	90
GO:0043065	positive regulation of apoptotic process	2.03e-21	2.74	4764	154	995	88
GO:0007049	cell cycle	2.36e-21	2.36	4764	249	965	119
GO:0048585	negative regulation of response to stimulus	2.94e-21	2.78	4764	159	938	87
GO:0002376	immune system process	1.2e-20	2.27	4764	299	899	128
GO:0045893	positive regulation of transcription, DNA-dependent	1.28e-20	2.27	4764	261	998	124
GO:0080134	regulation of response to stress	1.69e-20	2.73	4764	162	938	87
GO:0016265	death	5.19e-20	2.26	4764	261	985	122
GO:0051247	positive regulation of protein metabolic process	6.13e-20	2.73	4764	153	959	84
GO:0008219	cell death	8.31e-20	2.26	4764	259	985	121
GO:0051049	regulation of transport	2.32e-19	2.28	4764	260	950	118
GO:0018193	peptidyl-amino acid modification	4.45e-19	8.37	4764	140	126	31
GO:0032270	positive regulation of cellular protein metabolic process	8.71e-19	2.77	4764	138	959	77
GO:0031401	positive regulation of protein modification process	1.26e-18	2.93	4764	117	959	69
GO:0030154	cell differentiation	1.73e-18	1.93	4764	405	997	164
GO:0009719	response to endogenous stimulus	1.78e-18	2.35	4764	257	861	109
GO:0002757	immune response-activating signal transduction	1.81e-18	8.66	4764	36	382	25
GO:0033043	regulation of organelle organization	2.06e-18	2.76	4764	136	965	76
GO:0007599	hemostasis	3.26e-18	2.67	4764	142	992	79
GO:0060284	regulation of cell development	3.28e-18	2.73	4764	134	991	76
GO:0022607	cellular component assembly	3.5e-18	2.11	4764	319	943	133
GO:0050878	regulation of body fluid levels	5.25e-18	2.57	4764	168	950	86
GO:0002764	immune response-regulating signaling pathway	5.31e-18	8.43	4764	37	382	25
GO:0000122	negative regulation of transcription from RNA polymerase II promoter	5.71e-18	2.86	4764	123	948	70
GO:0071495	cellular response to endogenous stimulus	8.68e-18	2.66	4764	148	955	79
GO:0001775	cell activation	8.92e-18	2.8	4764	136	912	73
GO:0044419	interspecies interaction between organisms	9.76e-18	2.95	4764	104	995	64
GO:0071844	cellular component assembly at cellular level	9.92e-18	2.32	4764	229	943	105
GO:0008284	positive regulation of cell proliferation	1.02e-17	2.45	4764	189	958	93
GO:0051130	positive regulation of cellular component organization	1.2e-17	5.05	4764	109	355	41
GO:0010740	positive regulation of intracellular protein kinase cascade	1.63e-17	4.5	4764	100	466	44
GO:0043405	regulation of MAP kinase activity	1.82e-17	7	4764	63	324	30
GO:0050817	coagulation	2.54e-17	2.64	4764	140	992	77
GO:0007596	blood coagulation	2.54e-17	2.64	4764	140	992	77
GO:0018108	peptidyl-tyrosine phosphorylation	2.69e-17	22.4	4764	22	145	15
GO:0018212	peptidyl-tyrosine modification	2.69e-17	22.4	4764	22	145	15
GO:0007264	small GTPase mediated signal transduction	2.76e-17	4.27	4764	86	571	44
GO:0060548	negative regulation of cell death	4.38e-17	2.47	4764	170	986	87
GO:0010564	regulation of cell cycle process	5.49e-17	2.62	4764	148	959	78
GO:0043406	positive regulation of MAP kinase activity	8.27e-17	9.62	4764	43	265	23
GO:0071902	positive regulation of protein serine/threonine kinase activity	9.78e-17	5.71	4764	56	477	32
GO:0009653	anatomical structure morphogenesis	1.23e-16	2.07	4764	328	904	129
GO:0040012	regulation of locomotion	1.85e-16	2.82	4764	124	912	67
GO:0007010	cytoskeleton organization	2.01e-16	2.41	4764	175	993	88
GO:0000165	MAPK cascade	3.34e-16	10.18	4764	47	219	22
GO:0002756	MyD88-independent toll-like receptor signaling pathway	4.09e-16	14.04	4764	16	318	15
GO:0034138	toll-like receptor 3 signaling pathway	4.09e-16	14.04	4764	16	318	15
GO:0035666	TRIF-dependent toll-like receptor signaling pathway	4.09e-16	14.04	4764	16	318	15
GO:0022603	regulation of anatomical structure morphogenesis	4.72e-16	2.51	4764	150	999	79
GO:2000145	regulation of cell motility	5.04e-16	2.83	4764	120	912	65
GO:0006928	cellular component movement	5.06e-16	2.24	4764	233	940	103
GO:0048646	anatomical structure formation involved in morphogenesis	6.23e-16	2.49	4764	162	955	81
GO:0051345	positive regulation of hydrolase activity	6.25e-16	2.85	4764	150	757	68
GO:0009628	response to abiotic stimulus	6.7e-16	2.55	4764	173	863	80
GO:0051336	regulation of hydrolase activity	1.17e-15	2.85	4764	216	558	72
GO:0002684	positive regulation of immune system process	1.17e-15	3.9	4764	108	520	46
GO:0038127	ERBB signaling pathway	1.33e-15	8.87	4764	38	311	22
GO:0007173	epidermal growth factor receptor signaling pathway	1.33e-15	8.87	4764	38	311	22
GO:0051270	regulation of cellular component movement	1.6e-15	2.78	4764	122	912	65
GO:0045944	positive regulation of transcription from RNA polymerase II promoter	1.81e-15	2.37	4764	173	998	86
GO:0030334	regulation of cell migration	2.45e-15	2.81	4764	117	912	63
GO:0051704	multi-organism process	2.87e-15	2.34	4764	199	920	90
GO:0034142	toll-like receptor 4 signaling pathway	3.29e-15	19.2	4764	15	215	13
GO:0002221	pattern recognition receptor signaling pathway	3.48e-15	13.22	4764	17	318	15
GO:0002224	toll-like receptor signaling pathway	3.48e-15	13.22	4764	17	318	15
GO:0000278	mitotic cell cycle	5.37e-15	2.66	4764	125	959	67
GO:0048870	cell motility	7.26e-15	5	4764	161	219	37
GO:0043069	negative regulation of programmed cell death	7.57e-15	2.42	4764	160	986	80
GO:0032147	activation of protein kinase activity	7.66e-15	6.86	4764	71	264	27
GO:0051094	positive regulation of developmental process	7.67e-15	2.34	4764	173	999	85
GO:0051093	negative regulation of developmental process	9.15e-15	2.62	4764	122	999	67
GO:0045596	negative regulation of cell differentiation	1.02e-14	2.88	4764	94	986	56
GO:0002253	activation of immune response	1.03e-14	4.08	4764	47	845	34
GO:0008063	Toll signaling pathway	1.28e-14	18	4764	16	215	13
GO:0002218	activation of innate immune response	1.47e-14	12.48	4764	18	318	15
GO:0002758	innate immune response-activating signal transduction	1.47e-14	12.48	4764	18	318	15
GO:0044092	negative regulation of molecular function	1.73e-14	2.25	4764	183	985	85
GO:0051960	regulation of nervous system development	1.8e-14	2.65	4764	115	999	64
GO:0016477	cell migration	2.24e-14	4.79	4764	142	259	37
GO:0071156	regulation of cell cycle arrest	2.66e-14	2.94	4764	95	920	54
GO:0043410	positive regulation of MAPK cascade	3.12e-14	5.25	4764	50	526	29
GO:0000075	cell cycle checkpoint	3.23e-14	3.03	4764	82	959	50
GO:0034130	toll-like receptor 1 signaling pathway	3.59e-14	18.99	4764	14	215	12
GO:0034134	toll-like receptor 2 signaling pathway	3.59e-14	18.99	4764	14	215	12
GO:0090304	nucleic acid metabolic process	4.33e-14	1.65	4764	557	998	192
GO:0008283	cell proliferation	4.54e-14	2.36	4764	155	988	76
GO:0043066	negative regulation of apoptotic process	4.82e-14	2.39	4764	158	986	78
GO:0030155	regulation of cell adhesion	4.95e-14	3.21	4764	81	862	47
GO:0045597	positive regulation of cell differentiation	5.74e-14	2.52	4764	126	991	66
GO:0048513	organ development	6.05e-14	2.01	4764	289	904	110
GO:0007265	Ras protein signal transduction	6.94e-14	5.06	4764	32	736	25
GO:0006974	response to DNA damage stimulus	7.49e-14	2.43	4764	162	920	76
GO:0051090	regulation of sequence-specific DNA binding transcription factor activity	7.78e-14	4.27	4764	74	528	35
GO:0050767	regulation of neurogenesis	8.47e-14	2.65	4764	107	991	59
GO:0048017	inositol lipid-mediated signaling	1.17e-13	7.04	4764	32	444	21
GO:0048015	phosphatidylinositol-mediated signaling	1.17e-13	7.04	4764	32	444	21
GO:0009725	response to hormone stimulus	1.27e-13	2.25	4764	204	861	83
GO:0022403	cell cycle phase	1.32e-13	2.37	4764	183	879	80
GO:0045786	negative regulation of cell cycle	1.36e-13	3.25	4764	79	817	44
GO:0070848	response to growth factor stimulus	1.68e-13	9.42	4764	85	119	20
GO:0000187	activation of MAPK activity	1.73e-13	11.32	4764	26	259	16
GO:0002755	MyD88-dependent toll-like receptor signaling pathway	1.81e-13	17.73	4764	15	215	12
GO:0051240	positive regulation of multicellular organismal process	1.93e-13	2.55	4764	130	921	64
GO:0009894	regulation of catabolic process	2.24e-13	4.21	4764	120	349	37
GO:0010467	gene expression	2.34e-13	2.09	4764	216	981	93
GO:2000147	positive regulation of cell motility	2.85e-13	3	4764	77	948	46
GO:0071363	cellular response to growth factor stimulus	3.08e-13	9.88	4764	77	119	19
GO:0030168	platelet activation	3.48e-13	4.57	4764	55	569	30
GO:0060341	regulation of cellular localization	3.69e-13	2.33	4764	159	950	74
GO:0007346	regulation of mitotic cell cycle	4.79e-13	2.77	4764	88	995	51
GO:0045664	regulation of neuron differentiation	5.04e-13	2.75	4764	91	991	52
GO:0051272	positive regulation of cellular component movement	5.53e-13	2.96	4764	78	948	46
GO:0051348	negative regulation of transferase activity	6.81e-13	3.55	4764	45	985	33
GO:0034329	cell junction assembly	7.03e-13	6.28	4764	45	388	23
GO:0018105	peptidyl-serine phosphorylation	8.41e-13	23.11	4764	18	126	11
GO:0030335	positive regulation of cell migration	8.79e-13	2.98	4764	76	948	45
GO:0040017	positive regulation of locomotion	1.11e-12	2.93	4764	79	948	46
GO:0008285	negative regulation of cell proliferation	1.12e-12	2.35	4764	140	998	69
GO:0050776	regulation of immune response	1.16e-12	3.69	4764	100	504	39
GO:0034330	cell junction organization	1.3e-12	6.14	4764	46	388	23
GO:0022610	biological adhesion	1.62e-12	4.19	4764	237	168	35
GO:0007155	cell adhesion	1.62e-12	4.19	4764	237	168	35
GO:0016070	RNA metabolic process	1.67e-12	1.75	4764	410	951	143
GO:0009314	response to radiation	2.56e-12	3.92	4764	85	500	35
GO:0048731	system development	3.98e-12	1.9	4764	272	997	108
GO:0042327	positive regulation of phosphorylation	4.14e-12	2.96	4764	73	948	43
GO:0030278	regulation of ossification	5.54e-12	6.76	4764	50	296	21
GO:0001934	positive regulation of protein phosphorylation	6.5e-12	2.97	4764	71	948	42
GO:0050778	positive regulation of immune response	7.2e-12	4.42	4764	62	504	29
GO:0030522	intracellular receptor mediated signaling pathway	8.32e-12	4.09	4764	49	690	29
GO:0033673	negative regulation of kinase activity	8.68e-12	3.49	4764	43	985	31
GO:0016071	mRNA metabolic process	8.86e-12	2.18	4764	176	932	75
GO:0043933	macromolecular complex subunit organization	9.66e-12	1.96	4764	237	985	96
GO:0050851	antigen receptor-mediated signaling pathway	1.02e-11	5.3	4764	22	776	19
GO:0031347	regulation of defense response	1.18e-11	2.83	4764	87	890	46
GO:0051091	positive regulation of sequence-specific DNA binding transcription factor activity	1.23e-11	5.27	4764	40	520	23
GO:0043552	positive regulation of phosphatidylinositol 3-kinase activity	1.46e-11	34.34	4764	10	111	8
GO:0043551	regulation of phosphatidylinositol 3-kinase activity	1.46e-11	34.34	4764	10	111	8
GO:0090218	positive regulation of lipid kinase activity	1.46e-11	34.34	4764	10	111	8
GO:0040008	regulation of growth	1.52e-11	2.9	4764	154	534	50
GO:0032870	cellular response to hormone stimulus	1.58e-11	5.59	4764	103	207	25
GO:0001952	regulation of cell-matrix adhesion	1.66e-11	8.73	4764	21	390	15
GO:0043086	negative regulation of catalytic activity	1.7e-11	2.25	4764	148	985	69
GO:0034097	response to cytokine stimulus	1.78e-11	2.41	4764	132	912	61
GO:0031329	regulation of cellular catabolic process	1.98e-11	4.06	4764	111	349	33
GO:0030029	actin filament-based process	2.07e-11	2.84	4764	93	831	46
GO:0051403	stress-activated MAPK cascade	2.25e-11	13.99	4764	19	215	12
GO:0051248	negative regulation of protein metabolic process	2.49e-11	2.73	4764	89	920	47
GO:0032880	regulation of protein localization	2.54e-11	2.71	4764	87	948	47
GO:0010562	positive regulation of phosphorus metabolic process	2.7e-11	2.84	4764	76	948	43
GO:0045937	positive regulation of phosphate metabolic process	2.7e-11	2.84	4764	76	948	43
GO:0022604	regulation of cell morphogenesis	3.17e-11	2.84	4764	71	993	42
GO:0050852	T cell receptor signaling pathway	3.36e-11	5.78	4764	17	776	16
GO:0000082	G1/S transition of mitotic cell cycle	3.6e-11	3.26	4764	54	920	34
GO:0018209	peptidyl-serine modification	3.9e-11	18.08	4764	23	126	11
GO:0007044	cell-substrate junction assembly	3.91e-11	10.15	4764	17	359	13
GO:0010639	negative regulation of organelle organization	4.52e-11	3.15	4764	55	963	35
GO:0051129	negative regulation of cellular component organization	4.59e-11	2.67	4764	87	963	47
GO:0006139	nucleobase-containing compound metabolic process	5.73e-11	1.5	4764	711	944	212
GO:0009887	organ morphogenesis	5.9e-11	2.44	4764	123	904	57
GO:0031098	stress-activated protein kinase signaling cascade	5.92e-11	13.29	4764	20	215	12
GO:0043550	regulation of lipid kinase activity	8.24e-11	15.33	4764	12	259	10
GO:0035239	tube morphogenesis	9.54e-11	3.24	4764	58	862	34
GO:0045089	positive regulation of innate immune response	9.57e-11	8.64	4764	26	318	15
GO:0006469	negative regulation of protein kinase activity	9.63e-11	3.42	4764	41	985	29
GO:0065003	macromolecular complex assembly	1.28e-10	2.01	4764	206	943	82
GO:0034762	regulation of transmembrane transport	1.41e-10	2.9	4764	63	990	38
GO:0071375	cellular response to peptide hormone stimulus	1.58e-10	4.53	4764	66	414	26
GO:0045088	regulation of innate immune response	1.63e-10	5.3	4764	39	484	21
GO:0051051	negative regulation of transport	1.73e-10	2.72	4764	84	919	44
GO:0007154	cell communication	1.8e-10	1.85	4764	272	955	101
GO:0006366	transcription from RNA polymerase II promoter	1.84e-10	2.51	4764	104	932	51
GO:0031344	regulation of cell projection organization	1.95e-10	2.84	4764	66	991	39
GO:0051301	cell division	1.98e-10	3.33	4764	106	500	37
GO:0032844	regulation of homeostatic process	1.99e-10	2.99	4764	65	908	37
GO:0051241	negative regulation of multicellular organismal process	2e-10	2.55	4764	91	985	48
GO:0010518	positive regulation of phospholipase activity	2.13e-10	7.45	4764	41	265	17
GO:0002429	immune response-activating cell surface receptor signaling pathway	2.14e-10	4.86	4764	24	776	19
GO:0002768	immune response-regulating cell surface receptor signaling pathway	2.14e-10	4.86	4764	24	776	19
GO:0050865	regulation of cell activation	2.23e-10	2.66	4764	80	985	44
GO:0042176	regulation of protein catabolic process	2.24e-10	13.51	4764	30	141	12
GO:0044057	regulation of system process	2.36e-10	2.26	4764	144	921	63
GO:0048041	focal adhesion assembly	2.53e-10	13.81	4764	9	345	9
GO:0031396	regulation of protein ubiquitination	2.53e-10	3.07	4764	55	959	34
GO:0045667	regulation of osteoblast differentiation	2.75e-10	8.32	4764	29	296	15
GO:0080135	regulation of cellular response to stress	2.8e-10	2.94	4764	64	938	37
GO:0032869	cellular response to insulin stimulus	2.97e-10	5.37	4764	45	414	21
GO:0043087	regulation of GTPase activity	3.14e-10	3.23	4764	59	824	33
GO:0032386	regulation of intracellular transport	3.85e-10	3.28	4764	46	948	30
GO:0030036	actin cytoskeleton organization	3.86e-10	2.87	4764	80	831	40
GO:0030030	cell projection organization	4.3e-10	2.85	4764	123	598	44
GO:0007160	cell-matrix adhesion	4.86e-10	4.17	4764	35	750	23
GO:0008380	RNA splicing	4.93e-10	2.58	4764	91	932	46
GO:0008286	insulin receptor signaling pathway	5.46e-10	10.99	4764	35	161	13
GO:0060193	positive regulation of lipase activity	5.5e-10	7.11	4764	43	265	17
GO:0007178	transmembrane receptor protein serine/threonine kinase signaling pathway	5.78e-10	3.49	4764	36	987	26
GO:0033124	regulation of GTP catabolic process	5.94e-10	3.18	4764	60	824	33
GO:0051276	chromosome organization	6.23e-10	2.11	4764	175	891	69
GO:0043122	regulation of I-kappaB kinase/NF-kappaB cascade	6.67e-10	4.35	4764	48	547	24
GO:0014070	response to organic cyclic compound	6.68e-10	2.86	4764	71	890	38
GO:0051249	regulation of lymphocyte activation	6.92e-10	2.89	4764	61	973	36
GO:0001763	morphogenesis of a branching structure	7.06e-10	3.32	4764	50	862	30
GO:0010517	regulation of phospholipase activity	8.18e-10	6.95	4764	44	265	17
GO:0051493	regulation of cytoskeleton organization	8.92e-10	2.59	4764	84	963	44
GO:0032774	RNA biosynthetic process	8.94e-10	2.04	4764	173	998	74
GO:0010769	regulation of cell morphogenesis involved in differentiation	1.06e-09	3.15	4764	46	985	30
GO:0046822	regulation of nucleocytoplasmic transport	1.12e-09	3.39	4764	40	948	27
GO:0006351	transcription, DNA-dependent	1.13e-09	2.2	4764	142	944	62
GO:0048534	hemopoietic or lymphoid organ development	1.17e-09	4.28	4764	50	534	24
GO:0043434	response to peptide hormone stimulus	1.29e-09	3.64	4764	98	414	31
GO:0070372	regulation of ERK1 and ERK2 cascade	1.32e-09	5.76	4764	34	438	18
GO:0002694	regulation of leukocyte activation	1.41e-09	2.68	4764	73	973	40
GO:0051147	regulation of muscle cell differentiation	1.48e-09	3.81	4764	29	948	22
GO:0045834	positive regulation of lipid metabolic process	1.52e-09	13.75	4764	30	127	11
GO:0043161	proteasomal ubiquitin-dependent protein catabolic process	1.54e-09	2.98	4764	55	959	33
GO:0031349	positive regulation of defense response	1.6e-09	6.08	4764	43	328	18
GO:0006917	induction of apoptosis	1.79e-09	2.6	4764	93	867	44
GO:0048729	tissue morphogenesis	1.82e-09	2.66	4764	87	863	42
GO:0032868	response to insulin stimulus	2e-09	4.56	4764	58	414	23
GO:0009790	embryo development	2.06e-09	3.86	4764	82	421	28
GO:0012502	induction of programmed cell death	2.11e-09	2.42	4764	95	995	48
GO:0001525	angiogenesis	2.14e-09	4.34	4764	59	447	24
GO:0014068	positive regulation of phosphatidylinositol 3-kinase cascade	2.26e-09	30.04	4764	10	111	7
GO:0019216	regulation of lipid metabolic process	2.29e-09	9.21	4764	57	127	14
GO:0006461	protein complex assembly	2.4e-09	2.14	4764	151	943	64
GO:0000377	RNA splicing, via transesterification reactions with bulged adenosine as nucleophile	2.52e-09	2.78	4764	68	932	37
GO:0000398	nuclear mRNA splicing, via spliceosome	2.52e-09	2.78	4764	68	932	37
GO:0000375	RNA splicing, via transesterification reactions	2.77e-09	2.74	4764	71	932	38
GO:0006916	anti-apoptosis	2.85e-09	2.82	4764	60	986	35
GO:0010212	response to ionizing radiation	2.89e-09	4.9	4764	39	499	20
GO:0010498	proteasomal protein catabolic process	3.07e-09	2.93	4764	56	959	33
GO:0031589	cell-substrate adhesion	3.12e-09	3.81	4764	40	750	24
GO:0008543	fibroblast growth factor receptor signaling pathway	3.18e-09	7.4	4764	35	276	15
GO:0032269	negative regulation of cellular protein metabolic process	3.22e-09	2.58	4764	81	959	42
GO:0019941	modification-dependent protein catabolic process	3.45e-09	2.39	4764	96	995	48
GO:0051924	regulation of calcium ion transport	3.49e-09	3.14	4764	51	893	30
GO:0010975	regulation of neuron projection development	3.95e-09	2.88	4764	55	991	33
GO:0031145	anaphase-promoting complex-dependent proteasomal ubiquitin-dependent protein catabolic process	4.62e-09	3.57	4764	32	959	23
GO:0009607	response to biotic stimulus	4.78e-09	2.33	4764	118	902	52
GO:0008624	induction of apoptosis by extracellular signals	4.99e-09	4.73	4764	22	778	17
GO:0006511	ubiquitin-dependent protein catabolic process	5.03e-09	2.39	4764	94	995	47
GO:0000080	G1 phase of mitotic cell cycle	5.04e-09	4.5	4764	18	942	16
GO:0030097	hemopoiesis	5.12e-09	4.08	4764	32	767	21
GO:0002521	leukocyte differentiation	5.3e-09	2.91	4764	53	988	32
GO:0010608	posttranscriptional regulation of gene expression	5.32e-09	2.5	4764	90	932	44
GO:0051320	S phase	5.77e-09	3.13	4764	48	920	29
GO:0000084	S phase of mitotic cell cycle	5.77e-09	3.13	4764	48	920	29
GO:0051050	positive regulation of transport	5.86e-09	2.26	4764	120	948	54
GO:0010810	regulation of cell-substrate adhesion	6.1e-09	10.44	4764	34	161	12
GO:0031644	regulation of neurological system process	6.33e-09	2.72	4764	64	985	36
GO:0008104	protein localization	7.12e-09	5.21	4764	68	269	20
GO:0000079	regulation of cyclin-dependent protein kinase activity	7.18e-09	4.11	4764	29	799	20
GO:0070201	regulation of establishment of protein localization	7.91e-09	2.65	4764	72	948	38
GO:0043632	modification-dependent macromolecule catabolic process	8.07e-09	2.35	4764	98	995	48
GO:0051603	proteolysis involved in cellular protein catabolic process	8.07e-09	2.35	4764	98	995	48
GO:0060191	regulation of lipase activity	8.63e-09	6.11	4764	50	265	17
GO:0090068	positive regulation of cell cycle process	8.75e-09	2.97	4764	54	920	31
GO:0051340	regulation of ligase activity	8.94e-09	3.41	4764	35	959	24
GO:0051179	localization	9.04e-09	4.1	4764	86	338	25
GO:0051251	positive regulation of lymphocyte activation	1.07e-08	6.37	4764	42	285	16
GO:0051641	cellular localization	1.07e-08	2.75	4764	64	948	35
GO:1900274	regulation of phospholipase C activity	1.15e-08	6.91	4764	39	265	15
GO:0010863	positive regulation of phospholipase C activity	1.15e-08	6.91	4764	39	265	15
GO:0009059	macromolecule biosynthetic process	1.16e-08	1.71	4764	312	944	106
GO:0051302	regulation of cell division	1.16e-08	3.52	4764	30	993	22
GO:0071774	response to fibroblast growth factor stimulus	1.28e-08	6.81	4764	38	276	15
GO:0044344	cellular response to fibroblast growth factor stimulus	1.28e-08	6.81	4764	38	276	15
GO:0071822	protein complex subunit organization	1.34e-08	2.02	4764	170	943	68
GO:0030811	regulation of nucleotide catabolic process	1.34e-08	4.48	4764	67	349	22
GO:0033121	regulation of purine nucleotide catabolic process	1.34e-08	4.48	4764	67	349	22
GO:0007015	actin filament organization	1.41e-08	4.23	4764	28	764	19
GO:0034621	cellular macromolecular complex subunit organization	1.45e-08	2.12	4764	135	980	59
GO:0007229	integrin-mediated signaling pathway	1.46e-08	4.03	4764	30	789	20
GO:0051056	regulation of small GTPase mediated signal transduction	1.53e-08	3.02	4764	61	802	31
GO:0034645	cellular macromolecule biosynthetic process	1.58e-08	1.73	4764	298	944	102
GO:0070374	positive regulation of ERK1 and ERK2 cascade	1.76e-08	6.04	4764	27	438	15
GO:0043123	positive regulation of I-kappaB kinase/NF-kappaB cascade	1.8e-08	4.25	4764	43	547	21
GO:0007568	aging	1.84e-08	4.29	4764	58	421	22
GO:0000086	G2/M transition of mitotic cell cycle	1.88e-08	4.39	4764	39	557	20
GO:0006140	regulation of nucleotide metabolic process	1.89e-08	2.36	4764	116	834	48
GO:0043393	regulation of protein binding	2.06e-08	7.76	4764	28	285	13
GO:0050804	regulation of synaptic transmission	2.21e-08	2.75	4764	58	985	33
GO:0033036	macromolecule localization	2.24e-08	4.92	4764	72	269	20
GO:0006397	mRNA processing	2.26e-08	2.23	4764	119	932	52
GO:0071214	cellular response to abiotic stimulus	2.31e-08	3.42	4764	39	856	24
GO:0046649	lymphocyte activation	2.51e-08	3.73	4764	64	499	25
GO:0043523	regulation of neuron apoptotic process	2.53e-08	3.09	4764	44	946	27
GO:0051969	regulation of transmission of nerve impulse	2.55e-08	2.7	4764	61	985	34
GO:0061138	morphogenesis of a branching epithelium	2.6e-08	3.4	4764	39	862	24
GO:0010959	regulation of metal ion transport	2.66e-08	2.85	4764	60	893	32
GO:0051318	G1 phase	2.66e-08	4.26	4764	19	942	16
GO:0048167	regulation of synaptic plasticity	2.85e-08	3.43	4764	31	985	22
GO:0048754	branching morphogenesis of a tube	3.21e-08	3.29	4764	42	862	25
GO:0051438	regulation of ubiquitin-protein ligase activity	3.23e-08	3.36	4764	34	959	23
GO:0016572	histone phosphorylation	3.35e-08	37.81	4764	5	126	5
GO:1900180	regulation of protein localization to nucleus	3.48e-08	3.45	4764	32	948	22
GO:0042306	regulation of protein import into nucleus	3.48e-08	3.45	4764	32	948	22
GO:0031398	positive regulation of protein ubiquitination	3.49e-08	3.18	4764	39	959	25
GO:0014066	regulation of phosphatidylinositol 3-kinase cascade	3.8e-08	23.11	4764	13	111	7
GO:0016032	viral reproduction	4.02e-08	2.28	4764	100	980	47
GO:0051092	positive regulation of NF-kappaB transcription factor activity	4.11e-08	6.27	4764	19	520	13
GO:0007088	regulation of mitosis	4.22e-08	3.42	4764	32	959	22
GO:0051783	regulation of nuclear division	4.22e-08	3.42	4764	32	959	22
GO:0032101	regulation of response to external stimulus	4.23e-08	2.4	4764	92	929	43
GO:0023052	signaling	4.49e-08	1.83	4764	218	955	80
GO:0010243	response to organic nitrogen	5.17e-08	3.06	4764	47	893	27
GO:0045321	leukocyte activation	5.25e-08	3.34	4764	80	499	28
GO:0030098	lymphocyte differentiation	5.73e-08	6.69	4764	35	285	14
GO:0009611	response to wounding	5.81e-08	2.29	4764	129	789	49
GO:0007399	nervous system development	6.2e-08	2.02	4764	147	997	62
GO:0007172	signal complex assembly	6.21e-08	71.1	4764	4	67	4
GO:0050863	regulation of T cell activation	6.86e-08	3.03	4764	42	973	26
GO:0042058	regulation of epidermal growth factor receptor signaling pathway	7.29e-08	21.65	4764	14	110	7
GO:0002696	positive regulation of leukocyte activation	7.63e-08	5.69	4764	47	285	16
GO:0007050	cell cycle arrest	8.41e-08	3.51	4764	37	806	22
GO:0002009	morphogenesis of an epithelium	8.56e-08	2.63	4764	65	948	34
GO:0048010	vascular endothelial growth factor receptor signaling pathway	8.75e-08	54.14	4764	10	44	5
GO:0033157	regulation of intracellular protein transport	8.99e-08	3.17	4764	38	948	24
GO:0031346	positive regulation of cell projection organization	9.04e-08	24.81	4764	32	42	7
GO:0007611	learning or memory	9.41e-08	2.7	4764	59	958	32
GO:0043547	positive regulation of GTPase activity	9.45e-08	3.32	4764	43	802	24
GO:0031400	negative regulation of protein modification process	9.61e-08	2.69	4764	59	959	32
GO:0051781	positive regulation of cell division	1.12e-07	3.73	4764	24	958	18
GO:0044087	regulation of cellular component biogenesis	1.13e-07	2.38	4764	80	999	40
GO:0006921	cellular component disassembly involved in apoptotic process	1.18e-07	7.29	4764	16	449	11
GO:0043279	response to alkaloid	1.28e-07	3.57	4764	30	890	20
GO:0051223	regulation of protein transport	1.36e-07	2.59	4764	66	948	34
GO:0001558	regulation of cell growth	1.39e-07	2.62	4764	88	743	36
GO:0030099	myeloid cell differentiation	1.42e-07	2.89	4764	45	988	27
GO:0050867	positive regulation of cell activation	1.46e-07	5.46	4764	49	285	16
GO:0045767	regulation of anti-apoptosis	1.48e-07	6.56	4764	14	571	11
GO:0050900	leukocyte migration	1.51e-07	2.92	4764	53	862	28
GO:0003006	developmental process involved in reproduction	1.58e-07	2.33	4764	99	887	43
GO:0016055	Wnt receptor signaling pathway	1.6e-07	5.17	4764	60	261	17
GO:0071417	cellular response to organic nitrogen	1.68e-07	4.06	4764	21	893	16
GO:0032886	regulation of microtubule-based process	1.69e-07	3.02	4764	41	963	25
GO:0030518	intracellular steroid hormone receptor signaling pathway	1.72e-07	5.69	4764	27	434	14
GO:0051351	positive regulation of ligase activity	1.81e-07	3.43	4764	29	959	20
GO:0007613	memory	1.87e-07	3.63	4764	28	890	19
GO:0051098	regulation of binding	1.9e-07	5.36	4764	48	296	16
GO:0071345	cellular response to cytokine stimulus	2.02e-07	2.4	4764	90	884	40
GO:0034622	cellular macromolecular complex assembly	2.05e-07	2.18	4764	108	972	48
GO:0050678	regulation of epithelial cell proliferation	2.09e-07	3.78	4764	60	462	22
GO:0032872	regulation of stress-activated MAPK cascade	2.5e-07	4.73	4764	31	520	16
GO:0070302	regulation of stress-activated protein kinase signaling cascade	2.5e-07	4.73	4764	31	520	16
GO:0050870	positive regulation of T cell activation	2.53e-07	8.48	4764	30	206	11
GO:0007267	cell-cell signaling	2.88e-07	1.79	4764	215	955	77
GO:0016567	protein ubiquitination	2.89e-07	2.31	4764	88	959	41
GO:0045637	regulation of myeloid cell differentiation	2.99e-07	3.34	4764	29	983	20
GO:0043433	negative regulation of sequence-specific DNA binding transcription factor activity	3.29e-07	3.65	4764	26	904	18
GO:0051439	regulation of ubiquitin-protein ligase activity involved in mitotic cell cycle	3.3e-07	3.26	4764	32	959	21
GO:0051983	regulation of chromosome segregation	3.36e-07	6.8	4764	17	453	11
GO:0006325	chromatin organization	3.48e-07	2.39	4764	127	658	42
GO:0060249	anatomical structure homeostasis	3.52e-07	2.86	4764	50	898	27
GO:0048013	ephrin receptor signaling pathway	3.76e-07	5.29	4764	10	901	10
GO:0071901	negative regulation of protein serine/threonine kinase activity	4.01e-07	3.4	4764	27	985	19
GO:0072331	signal transduction by p53 class mediator	4.1e-07	3.03	4764	41	920	24
GO:0001954	positive regulation of cell-matrix adhesion	4.32e-07	37.81	4764	9	70	5
GO:0016568	chromatin modification	4.36e-07	2.15	4764	107	972	47
GO:0050890	cognition	4.61e-07	2.57	4764	62	958	32
GO:0042110	T cell activation	4.68e-07	4.39	4764	37	499	17
GO:0022414	reproductive process	4.74e-07	1.65	4764	284	987	97
GO:0032318	regulation of Ras GTPase activity	4.75e-07	5.25	4764	39	349	15
GO:0031397	negative regulation of protein ubiquitination	5.03e-07	3.12	4764	35	959	22
GO:0042592	homeostatic process	5.1e-07	2	4764	253	565	60
GO:0038084	vascular endothelial growth factor signaling pathway	5.27e-07	42.92	4764	4	111	4
GO:0071229	cellular response to acid	5.53e-07	4.52	4764	16	856	13
GO:0035924	cellular response to vascular endothelial growth factor stimulus	5.8e-07	30.66	4764	7	111	5
GO:0071407	cellular response to organic cyclic compound	5.8e-07	5.45	4764	13	739	11
GO:0000226	microtubule cytoskeleton organization	5.84e-07	3.77	4764	61	435	21
GO:2000058	regulation of protein ubiquitination involved in ubiquitin-dependent protein catabolic process	5.9e-07	204.17	4764	5	14	3
GO:0000280	nuclear division	6e-07	3.62	4764	64	453	22
GO:0007067	mitosis	6e-07	3.62	4764	64	453	22
GO:0010638	positive regulation of organelle organization	6.13e-07	14.74	4764	47	55	8
GO:0051443	positive regulation of ubiquitin-protein ligase activity	6.19e-07	3.37	4764	28	959	19
GO:0031577	spindle checkpoint	6.29e-07	7.28	4764	15	436	10
GO:0046328	regulation of JNK cascade	6.35e-07	4.74	4764	29	520	15
GO:0030032	lamellipodium assembly	6.44e-07	26.12	4764	6	152	5
GO:0000910	cytokinesis	6.47e-07	6.99	4764	21	357	11
GO:0034613	cellular protein localization	6.51e-07	2.77	4764	49	948	27
GO:0019221	cytokine-mediated signaling pathway	6.54e-07	3.48	4764	68	463	23
GO:0043269	regulation of ion transport	6.57e-07	2.49	4764	72	904	34
GO:0010522	regulation of calcium ion transport into cytosol	6.87e-07	4	4764	20	893	15
GO:0007179	transforming growth factor beta receptor signaling pathway	7.19e-07	3.68	4764	21	987	16
GO:0009416	response to light stimulus	7.38e-07	3.13	4764	51	717	24
GO:0032446	protein modification by small protein conjugation	7.47e-07	2.31	4764	94	879	40
GO:0045768	positive regulation of anti-apoptosis	8.22e-07	13.78	4764	11	220	7
GO:0048285	organelle fission	8.27e-07	3.56	4764	65	453	22
GO:0016202	regulation of striated muscle tissue development	8.35e-07	3.24	4764	31	948	20
GO:0048634	regulation of muscle organ development	8.35e-07	3.24	4764	31	948	20
GO:0051649	establishment of localization in cell	8.62e-07	1.58	4764	335	991	110
GO:0048468	cell development	8.84e-07	2.03	4764	124	986	52
GO:0030330	DNA damage response, signal transduction by p53 class mediator	9.41e-07	3.08	4764	37	920	22
GO:0007093	mitotic cell cycle checkpoint	9.93e-07	3.2	4764	31	959	20
GO:0070507	regulation of microtubule cytoskeleton organization	1.07e-06	3.02	4764	36	963	22
GO:0016192	vesicle-mediated transport	1.11e-06	1.81	4764	179	985	67
GO:0048545	response to steroid hormone stimulus	1.18e-06	2.28	4764	97	861	40
GO:0032863	activation of Rac GTPase activity	1.24e-06	18.47	4764	5	258	5
GO:0070647	protein modification by small protein conjugation or removal	1.25e-06	2.13	4764	112	920	46
GO:0006952	defense response	1.28e-06	1.87	4764	182	867	62
GO:0071845	cellular component disassembly at cellular level	1.3e-06	3.99	4764	45	477	18
GO:0045926	negative regulation of growth	1.33e-06	3.3	4764	63	527	23
GO:0048732	gland development	1.4e-06	3.67	4764	33	708	18
GO:0042770	signal transduction in response to DNA damage	1.4e-06	2.89	4764	43	920	24
GO:0051352	negative regulation of ligase activity	1.41e-06	3.25	4764	29	959	19
GO:0051444	negative regulation of ubiquitin-protein ligase activity	1.41e-06	3.25	4764	29	959	19
GO:0045785	positive regulation of cell adhesion	1.43e-06	8.66	4764	39	141	10
GO:2000241	regulation of reproductive process	1.46e-06	2.65	4764	54	932	28
GO:0032989	cellular component morphogenesis	1.48e-06	2.33	4764	94	826	38
GO:0032319	regulation of Rho GTPase activity	1.74e-06	6.53	4764	23	349	11
GO:0097285	cell-type specific apoptotic process	1.87e-06	13.61	4764	14	175	7
GO:0055074	calcium ion homeostasis	1.88e-06	2.98	4764	74	562	26
GO:0070727	cellular macromolecule localization	1.9e-06	2.66	4764	51	948	27
GO:0022411	cellular component disassembly	2.01e-06	3.91	4764	46	477	18
GO:0051437	positive regulation of ubiquitin-protein ligase activity involved in mitotic cell cycle	2.14e-06	3.31	4764	27	959	18
GO:0045087	innate immune response	2.15e-06	2.48	4764	71	867	32
GO:0010332	response to gamma radiation	2.25e-06	5.3	4764	15	659	11
GO:0010741	negative regulation of intracellular protein kinase cascade	2.32e-06	5.32	4764	21	512	12
GO:0003008	system process	2.36e-06	1.6	4764	297	985	98
GO:0009057	macromolecule catabolic process	2.37e-06	1.76	4764	188	995	69
GO:0070555	response to interleukin-1	2.46e-06	3.73	4764	21	912	15
GO:0071230	cellular response to amino acid stimulus	2.52e-06	4.71	4764	13	856	11
GO:0021700	developmental maturation	2.53e-06	4.65	4764	41	375	15
GO:0032956	regulation of actin cytoskeleton organization	2.58e-06	15.88	4764	50	42	7
GO:0071418	cellular response to amine stimulus	2.58e-06	3.93	4764	19	893	14
GO:0046823	negative regulation of nucleocytoplasmic transport	2.67e-06	4.13	4764	17	882	13
GO:0031175	neuron projection development	2.71e-06	3.19	4764	30	946	19
GO:0001817	regulation of cytokine production	2.72e-06	2.37	4764	75	912	34
GO:0007259	JAK-STAT cascade	2.87e-06	6.32	4764	11	617	9
GO:0048511	rhythmic process	2.88e-06	2.62	4764	59	862	28
GO:0030509	BMP signaling pathway	2.92e-06	3.75	4764	18	987	14
GO:0032970	regulation of actin filament-based process	2.97e-06	15.57	4764	51	42	7
GO:0009896	positive regulation of catabolic process	3.04e-06	9.18	4764	29	161	9
GO:0033044	regulation of chromosome organization	3.12e-06	3.36	4764	25	965	17
GO:0034641	cellular nitrogen compound metabolic process	3.12e-06	1.33	4764	840	944	222
GO:0034763	negative regulation of transmembrane transport	3.19e-06	4.32	4764	15	882	12
GO:0031334	positive regulation of protein complex assembly	3.24e-06	8.8	4764	25	195	9
GO:0032387	negative regulation of intracellular transport	3.43e-06	3.83	4764	19	916	14
GO:0018107	peptidyl-threonine phosphorylation	3.67e-06	7.39	4764	7	645	7
GO:0018210	peptidyl-threonine modification	3.67e-06	7.39	4764	7	645	7
GO:0042493	response to drug	3.73e-06	3.4	4764	92	335	22
GO:0070663	regulation of leukocyte proliferation	3.75e-06	3.38	4764	31	819	18
GO:0044265	cellular macromolecule catabolic process	3.94e-06	1.81	4764	169	995	64
GO:0016570	histone modification	4.03e-06	2.95	4764	59	658	24
GO:0003012	muscle system process	4.08e-06	2.43	4764	75	835	32
GO:0030111	regulation of Wnt receptor signaling pathway	4.13e-06	2.82	4764	49	826	24
GO:0071174	mitotic cell cycle spindle checkpoint	4.28e-06	7.02	4764	14	436	9
GO:0031647	regulation of protein stability	4.41e-06	5.55	4764	29	355	12
GO:0051436	negative regulation of ubiquitin-protein ligase activity involved in mitotic cell cycle	4.53e-06	3.19	4764	28	959	18
GO:0010675	regulation of cellular carbohydrate metabolic process	4.64e-06	10.19	4764	22	170	8
GO:0006109	regulation of carbohydrate metabolic process	4.64e-06	10.19	4764	22	170	8
GO:0071496	cellular response to external stimulus	4.82e-06	3.64	4764	59	421	19
GO:0051494	negative regulation of cytoskeleton organization	4.84e-06	3.18	4764	28	963	18
GO:0014075	response to amine stimulus	5.4e-06	3.05	4764	35	893	20
GO:0040007	growth	5.43e-06	2.21	4764	84	948	37
GO:0051153	regulation of striated muscle cell differentiation	5.5e-06	3.7	4764	19	948	14
GO:0048641	regulation of skeletal muscle tissue development	5.5e-06	3.7	4764	19	948	14
GO:0071478	cellular response to radiation	5.72e-06	4.02	4764	18	856	13
GO:0016569	covalent chromatin modification	5.77e-06	3.8	4764	60	376	18
GO:0070482	response to oxygen levels	5.8e-06	2.3	4764	76	926	34
GO:2000377	regulation of reactive oxygen species metabolic process	5.99e-06	4.58	4764	14	817	11
GO:0031099	regeneration	6.22e-06	2.87	4764	35	997	21
GO:0051928	positive regulation of calcium ion transport	6.5e-06	5.47	4764	20	479	11
GO:0007507	heart development	6.54e-06	3.37	4764	57	496	20
GO:0045669	positive regulation of osteoblast differentiation	6.59e-06	3.84	4764	17	948	13
GO:0030217	T cell differentiation	6.85e-06	4.98	4764	23	499	12
GO:0032321	positive regulation of Rho GTPase activity	6.92e-06	7.23	4764	17	349	9
GO:0010907	positive regulation of glucose metabolic process	7.02e-06	9.45	4764	10	353	7
GO:0030071	regulation of mitotic metaphase/anaphase transition	7.11e-06	6.07	4764	18	436	10
GO:0007569	cell aging	7.34e-06	7.52	4764	20	285	9
GO:0010906	regulation of glucose metabolic process	7.49e-06	7.14	4764	17	353	9
GO:0032320	positive regulation of Ras GTPase activity	7.97e-06	3.52	4764	27	802	16
GO:0090317	negative regulation of intracellular protein transport	8.26e-06	3.9	4764	18	882	13
GO:0048469	cell maturation	8.44e-06	4.86	4764	34	375	13
GO:0009411	response to UV	8.48e-06	4.05	4764	25	659	14
GO:0043407	negative regulation of MAP kinase activity	8.64e-06	3.56	4764	19	985	14
GO:0001764	neuron migration	8.82e-06	26.47	4764	25	36	5
GO:0031056	regulation of histone modification	8.85e-06	3.95	4764	15	965	12
GO:0000186	activation of MAPKK activity	8.99e-06	8.46	4764	9	438	7
GO:2000021	regulation of ion homeostasis	8.99e-06	2.82	4764	41	908	22
GO:0006955	immune response	9.23e-06	1.92	4764	152	867	53
GO:0006281	DNA repair	9.4e-06	2.61	4764	97	545	29
GO:0000209	protein polyubiquitination	9.72e-06	2.59	4764	48	959	25
GO:0040014	regulation of multicellular organism growth	1.01e-05	4.55	4764	15	767	11
GO:0043524	negative regulation of neuron apoptotic process	1.05e-05	3.43	4764	22	946	15
GO:0090092	regulation of transmembrane receptor protein serine/threonine kinase signaling pathway	1.06e-05	2.69	4764	42	971	23
GO:0001666	response to hypoxia	1.07e-05	2.35	4764	68	926	31
GO:0048660	regulation of smooth muscle cell proliferation	1.08e-05	3.43	4764	22	948	15
GO:0002237	response to molecule of bacterial origin	1.08e-05	2.62	4764	51	893	25
GO:0032862	activation of Rho GTPase activity	1.09e-05	15.39	4764	6	258	5
GO:0006807	nitrogen compound metabolic process	1.12e-05	1.31	4764	880	944	228
GO:0009203	ribonucleoside triphosphate catabolic process	1.12e-05	3.25	4764	56	524	20
GO:0009207	purine ribonucleoside triphosphate catabolic process	1.12e-05	3.25	4764	56	524	20
GO:0009146	purine nucleoside triphosphate catabolic process	1.12e-05	3.25	4764	56	524	20
GO:0030521	androgen receptor signaling pathway	1.15e-05	10.54	4764	15	211	7
GO:0043525	positive regulation of neuron apoptotic process	1.16e-05	8.78	4764	10	380	7
GO:0014074	response to purine-containing compound	1.19e-05	7.42	4764	8	562	7
GO:0010035	response to inorganic substance	1.19e-05	2.46	4764	115	539	32
GO:0006874	cellular calcium ion homeostasis	1.2e-05	2.87	4764	71	562	24
GO:0051592	response to calcium ion	1.22e-05	5.86	4764	34	263	11
GO:0009888	tissue development	1.25e-05	1.79	4764	163	997	61
GO:0001894	tissue homeostasis	1.25e-05	3.46	4764	23	898	15
GO:0072507	divalent inorganic cation homeostasis	1.26e-05	3.71	4764	81	285	18
GO:0042059	negative regulation of epidermal growth factor receptor signaling pathway	1.29e-05	8	4764	9	463	7
GO:0042308	negative regulation of protein import into nucleus	1.3e-05	4.24	4764	14	882	11
GO:0006310	DNA recombination	1.37e-05	2.62	4764	54	843	25
GO:0045787	positive regulation of cell cycle	1.38e-05	4.48	4764	29	477	13
GO:0006936	muscle contraction	1.42e-05	2.43	4764	68	835	29
GO:0051480	cytosolic calcium ion homeostasis	1.42e-05	3.29	4764	49	562	19
GO:0007610	behavior	1.43e-05	1.91	4764	130	958	50
GO:0032092	positive regulation of protein binding	1.45e-05	7.88	4764	9	470	7
GO:0010948	negative regulation of cell cycle process	1.46e-05	4.17	4764	32	500	14
GO:0031294	lymphocyte costimulation	1.47e-05	12.61	4764	11	206	6
GO:0031295	T cell costimulation	1.47e-05	12.61	4764	11	206	6
GO:0009143	nucleoside triphosphate catabolic process	1.52e-05	3.19	4764	57	524	20
GO:0009154	purine ribonucleotide catabolic process	1.52e-05	3.19	4764	57	524	20
GO:0034109	homotypic cell-cell adhesion	1.6e-05	10.89	4764	8	328	6
GO:0043242	negative regulation of protein complex disassembly	1.72e-05	3.46	4764	20	963	14
GO:0048638	regulation of developmental growth	1.74e-05	4.57	4764	34	399	13
GO:0010594	regulation of endothelial cell migration	1.75e-05	15.27	4764	26	72	6
GO:0042113	B cell activation	1.75e-05	6.19	4764	27	285	10
GO:0048858	cell projection morphogenesis	1.77e-05	2.98	4764	52	645	21
GO:0045165	cell fate commitment	1.8e-05	3.26	4764	26	899	16
GO:0009612	response to mechanical stimulus	1.81e-05	2.66	4764	45	916	23
GO:0045732	positive regulation of protein catabolic process	1.83e-05	13.51	4764	15	141	6
GO:0032496	response to lipopolysaccharide	1.84e-05	2.61	4764	49	893	24
GO:0043467	regulation of generation of precursor metabolites and energy	1.87e-05	12.93	4764	13	170	6
GO:0043255	regulation of carbohydrate biosynthetic process	1.87e-05	12.93	4764	13	170	6
GO:0007017	microtubule-based process	1.92e-05	2.06	4764	99	933	40
GO:0008629	induction of apoptosis by intracellular signals	1.92e-05	3.3	4764	27	856	16
GO:0033205	cell cycle cytokinesis	1.94e-05	8.49	4764	11	357	7
GO:0009792	embryo development ending in birth or egg hatching	1.96e-05	3.37	4764	48	530	18
GO:0043623	cellular protein complex assembly	1.98e-05	2.48	4764	53	943	26
GO:0007254	JNK cascade	2.01e-05	34.03	4764	10	56	4
GO:0071158	positive regulation of cell cycle arrest	2.03e-05	3.01	4764	31	920	18
GO:0032465	regulation of cytokinesis	2.07e-05	4.8	4764	8	993	8
GO:0009261	ribonucleotide catabolic process	2.08e-05	3.14	4764	58	524	20
GO:0060491	regulation of cell projection assembly	2.12e-05	18.51	4764	11	117	5
GO:0006970	response to osmotic stress	2.26e-05	95.28	4764	15	10	3
GO:0048610	cellular process involved in reproduction	2.31e-05	2.08	4764	89	980	38
GO:0006259	DNA metabolic process	2.34e-05	2.11	4764	195	463	40
GO:0050768	negative regulation of neurogenesis	2.39e-05	3.28	4764	23	946	15
GO:0016337	cell-cell adhesion	2.4e-05	4.56	4764	87	168	14
GO:0019932	second-messenger-mediated signaling	2.44e-05	2.16	4764	76	985	34
GO:0007275	multicellular organismal development	2.59e-05	1.86	4764	294	479	55
GO:0045839	negative regulation of mitosis	2.59e-05	3.73	4764	16	959	12
GO:0051784	negative regulation of nuclear division	2.59e-05	3.73	4764	16	959	12
GO:0055065	metal ion homeostasis	2.62e-05	2.67	4764	95	488	26
GO:0042476	odontogenesis	2.62e-05	2.93	4764	30	977	18
GO:0048661	positive regulation of smooth muscle cell proliferation	2.65e-05	3.95	4764	14	948	11
GO:0050684	regulation of mRNA processing	2.71e-05	5.13	4764	12	696	9
GO:0003407	neural retina development	2.76e-05	17.58	4764	4	271	4
GO:2000379	positive regulation of reactive oxygen species metabolic process	2.79e-05	6.59	4764	8	633	7
GO:0007202	activation of phospholipase C activity	2.81e-05	3.02	4764	34	834	18
GO:0043254	regulation of protein complex assembly	2.84e-05	2.47	4764	50	963	25
GO:0032507	maintenance of protein location in cell	2.9e-05	4.94	4764	24	442	11
GO:0045471	response to ethanol	2.91e-05	2.9	4764	30	985	18
GO:0002753	cytoplasmic pattern recognition receptor signaling pathway	2.92e-05	10.29	4764	5	463	5
GO:0070423	nucleotide-binding oligomerization domain containing signaling pathway	2.92e-05	10.29	4764	5	463	5
GO:0002683	negative regulation of immune system process	3.02e-05	2.82	4764	33	973	19
GO:0050730	regulation of peptidyl-tyrosine phosphorylation	3.19e-05	6.07	4764	36	218	10
GO:0030900	forebrain development	3.2e-05	5.04	4764	12	709	9
GO:0051046	regulation of secretion	3.25e-05	1.92	4764	120	950	46
GO:0043112	receptor metabolic process	3.3e-05	3.77	4764	17	893	12
GO:2000243	positive regulation of reproductive process	3.3e-05	2.76	4764	37	932	20
GO:0042990	regulation of transcription factor import into nucleus	3.33e-05	3.89	4764	18	817	12
GO:2000602	regulation of interphase of mitotic cell cycle	3.35e-05	2.87	4764	30	995	18
GO:0006338	chromatin remodeling	3.37e-05	3.77	4764	29	610	14
GO:0030279	negative regulation of ossification	3.41e-05	8.15	4764	12	341	7
GO:0048812	neuron projection morphogenesis	3.41e-05	3.05	4764	46	645	19
GO:0010976	positive regulation of neuron projection development	3.5e-05	84.07	4764	17	10	3
GO:0070588	calcium ion transmembrane transport	3.5e-05	4.4	4764	18	661	11
GO:0043149	stress fiber assembly	3.55e-05	37.51	4764	3	127	3
GO:0032944	regulation of mononuclear cell proliferation	3.59e-05	3.21	4764	29	819	16
GO:0046907	intracellular transport	3.59e-05	1.6	4764	246	943	78
GO:0007266	Rho protein signal transduction	3.65e-05	4.35	4764	10	985	9
GO:0043489	RNA stabilization	3.95e-05	4.25	4764	13	862	10
GO:0048255	mRNA stabilization	3.95e-05	4.25	4764	13	862	10
GO:0010623	developmental programmed cell death	4.01e-05	6.93	4764	6	687	6
GO:0001503	ossification	4.16e-05	2.72	4764	37	948	20
GO:0046578	regulation of Ras protein signal transduction	4.26e-05	2.89	4764	39	802	19
GO:0051988	regulation of attachment of spindle microtubules to kinetochore	4.26e-05	11.85	4764	6	335	5
GO:0007268	synaptic transmission	4.42e-05	1.81	4764	146	954	53
GO:0030308	negative regulation of cell growth	4.44e-05	2.94	4764	42	733	19
GO:0032856	activation of Ras GTPase activity	4.46e-05	13.19	4764	7	258	5
GO:0043535	regulation of blood vessel endothelial cell migration	4.5e-05	4.03	4764	12	985	10
GO:0016197	endosome transport	4.5e-05	9.36	4764	22	162	7
GO:0033077	T cell differentiation in thymus	4.59e-05	10.03	4764	10	285	6
GO:0010721	negative regulation of cell development	4.6e-05	2.95	4764	29	946	17
GO:0010811	positive regulation of cell-substrate adhesion	4.68e-05	17.91	4764	19	70	5
GO:0010720	positive regulation of cell development	4.69e-05	2.64	4764	40	948	21
GO:0006977	DNA damage response, signal transduction by p53 class mediator resulting in cell cycle arrest	4.7e-05	3.07	4764	27	920	16
GO:0072431	signal transduction involved in mitotic cell cycle G1/S transition DNA damage checkpoint	4.7e-05	3.07	4764	27	920	16
GO:0072422	signal transduction involved in DNA damage checkpoint	4.7e-05	3.07	4764	27	920	16
GO:0072413	signal transduction involved in mitotic cell cycle checkpoint	4.7e-05	3.07	4764	27	920	16
GO:0072474	signal transduction involved in mitotic cell cycle G1/S checkpoint	4.7e-05	3.07	4764	27	920	16
GO:0072401	signal transduction involved in DNA integrity checkpoint	4.7e-05	3.07	4764	27	920	16
GO:0071479	cellular response to ionizing radiation	4.7e-05	4.55	4764	11	856	9
GO:0043113	receptor clustering	4.74e-05	9.4	4764	9	338	6
GO:0050773	regulation of dendrite development	4.77e-05	6.57	4764	15	387	8
GO:0071347	cellular response to interleukin-1	5.02e-05	4.53	4764	11	861	9
GO:0048878	chemical homeostasis	5.06e-05	1.97	4764	184	565	43
GO:0048024	regulation of nuclear mRNA splicing, via spliceosome	5.21e-05	5.99	4764	8	696	7
GO:0000302	response to reactive oxygen species	5.22e-05	5.57	4764	30	285	10
GO:0048771	tissue remodeling	5.23e-05	4.84	4764	18	547	10
GO:0023014	signal transduction by phosphorylation	5.29e-05	190.56	4764	2	25	2
GO:0043009	chordate embryonic development	5.31e-05	2.53	4764	47	923	23
GO:0048730	epidermis morphogenesis	5.81e-05	5.87	4764	8	710	7
GO:0051279	regulation of release of sequestered calcium ion into cytosol	5.84e-05	6.12	4764	13	479	8
GO:0051149	positive regulation of muscle cell differentiation	5.95e-05	6.37	4764	15	399	8
GO:0050770	regulation of axonogenesis	5.99e-05	2.98	4764	26	985	16
GO:0050866	negative regulation of cell activation	5.99e-05	2.98	4764	26	985	16
GO:0072503	cellular divalent inorganic cation homeostasis	6.02e-05	2.64	4764	77	562	24
GO:0070527	platelet aggregation	6.06e-05	14.52	4764	4	328	4
GO:0071299	cellular response to vitamin A	6.11e-05	71.46	4764	20	10	3
GO:0071300	cellular response to retinoic acid	6.11e-05	71.46	4764	20	10	3
GO:0090183	regulation of kidney development	6.26e-05	3.55	4764	17	948	12
GO:0050854	regulation of antigen receptor-mediated signaling pathway	6.4e-05	6.42	4764	6	742	6
GO:0051052	regulation of DNA metabolic process	6.51e-05	3.23	4764	46	545	17
GO:0000216	M/G1 transition of mitotic cell cycle	6.71e-05	2.82	4764	33	920	18
GO:0050792	regulation of viral reproduction	6.73e-05	2.9	4764	30	932	17
GO:0006195	purine nucleotide catabolic process	6.77e-05	2.85	4764	67	524	21
GO:0072523	purine-containing compound catabolic process	6.77e-05	2.85	4764	67	524	21
GO:0007249	I-kappaB kinase/NF-kappaB cascade	6.77e-05	9.7	4764	11	268	6
GO:0032103	positive regulation of response to external stimulus	6.77e-05	2.68	4764	39	912	20
GO:0035295	tube development	6.92e-05	2.98	4764	27	948	16
GO:0060828	regulation of canonical Wnt receptor signaling pathway	6.94e-05	3.77	4764	38	466	14
GO:0002260	lymphocyte homeostasis	7.01e-05	5.69	4764	8	732	7
GO:0035405	histone-threonine phosphorylation	7.16e-05	164.28	4764	2	29	2
GO:0000077	DNA damage checkpoint	7.17e-05	4.06	4764	18	717	11
GO:0001782	B cell homeostasis	7.29e-05	13.97	4764	4	341	4
GO:0010591	regulation of lamellipodium assembly	7.33e-05	46.86	4764	5	61	3
GO:0071295	cellular response to vitamin	7.34e-05	68.06	4764	21	10	3
GO:0001570	vasculogenesis	7.39e-05	10.47	4764	14	195	6
GO:0030888	regulation of B cell proliferation	7.5e-05	6.25	4764	9	593	7
GO:0019722	calcium-mediated signaling	7.56e-05	10.18	4764	13	216	6
GO:0001958	endochondral ossification	7.64e-05	19.85	4764	6	160	4
GO:0036075	replacement ossification	7.64e-05	19.85	4764	6	160	4
GO:0032369	negative regulation of lipid transport	7.66e-05	17.4	4764	5	219	4
GO:0007204	elevation of cytosolic calcium ion concentration	7.7e-05	3.31	4764	41	562	16
GO:0043507	positive regulation of JUN kinase activity	7.87e-05	26.18	4764	13	56	4
GO:0032874	positive regulation of stress-activated MAPK cascade	7.98e-05	63.8	4764	14	16	3
GO:0070304	positive regulation of stress-activated protein kinase signaling cascade	7.98e-05	63.8	4764	14	16	3
GO:0046330	positive regulation of JNK cascade	7.98e-05	63.8	4764	14	16	3
GO:0001701	in utero embryonic development	7.99e-05	2.52	4764	45	923	22
GO:0031331	positive regulation of cellular catabolic process	8.42e-05	8.63	4764	24	161	7
GO:0045765	regulation of angiogenesis	8.45e-05	17.48	4764	47	29	5
GO:0032855	positive regulation of Rac GTPase activity	8.46e-05	7.35	4764	13	349	7
GO:0030031	cell projection assembly	8.47e-05	6.22	4764	35	197	9
GO:0031000	response to caffeine	8.47e-05	7.27	4764	7	562	6
GO:0048742	regulation of skeletal muscle fiber development	8.82e-05	3.69	4764	15	948	11
GO:0072395	signal transduction involved in cell cycle checkpoint	8.84e-05	2.96	4764	28	920	16
GO:0072404	signal transduction involved in G1/S transition checkpoint	8.84e-05	2.96	4764	28	920	16
GO:0043244	regulation of protein complex disassembly	9.08e-05	3.15	4764	22	963	14
GO:0043409	negative regulation of MAPK cascade	9.2e-05	4.84	4764	14	633	9
GO:0046425	regulation of JAK-STAT cascade	9.42e-05	8.05	4764	19	218	7
GO:0032990	cell part morphogenesis	9.62e-05	2.72	4764	57	645	21
GO:0010038	response to metal ion	9.67e-05	2.59	4764	82	539	24
GO:0032467	positive regulation of cytokinesis	9.78e-05	5.98	4764	6	797	6
GO:0071777	positive regulation of cell cycle cytokinesis	9.78e-05	5.98	4764	6	797	6
GO:0071775	regulation of cell cycle cytokinesis	9.78e-05	5.98	4764	6	797	6
GO:0017015	regulation of transforming growth factor beta receptor signaling pathway	9.94e-05	3.72	4764	21	732	12
GO:0010962	regulation of glucan biosynthetic process	9.96e-05	18.68	4764	6	170	4
GO:0032885	regulation of polysaccharide biosynthetic process	9.96e-05	18.68	4764	6	170	4
GO:0032881	regulation of polysaccharide metabolic process	9.96e-05	18.68	4764	6	170	4
GO:0070873	regulation of glycogen metabolic process	9.96e-05	18.68	4764	6	170	4
GO:0005979	regulation of glycogen biosynthetic process	9.96e-05	18.68	4764	6	170	4
GO:0061097	regulation of protein tyrosine kinase activity	0.000102	20.47	4764	7	133	4
GO:0060759	regulation of response to cytokine stimulus	0.000102	3.77	4764	22	690	12
GO:0001704	formation of primary germ layer	0.000103	4.37	4764	12	817	9
GO:0006913	nucleocytoplasmic transport	0.000103	2.52	4764	57	763	23
GO:0044246	regulation of multicellular organismal metabolic process	0.000104	6.32	4764	10	528	7
GO:0070498	interleukin-1-mediated signaling pathway	0.00011	25.75	4764	3	185	3
GO:0050670	regulation of lymphocyte proliferation	0.000111	3.12	4764	28	819	15
GO:0051893	regulation of focal adhesion assembly	0.000111	48.61	4764	7	42	3
GO:0090109	regulation of cell-substrate junction assembly	0.000111	48.61	4764	7	42	3
GO:0001101	response to acid	0.000111	2.97	4764	30	856	16
GO:0043534	blood vessel endothelial cell migration	0.000113	11.5	4764	8	259	5
GO:0090257	regulation of muscle system process	0.000114	2.9	4764	43	687	18
GO:0045185	maintenance of protein location	0.000115	4.39	4764	27	442	11
GO:0051651	maintenance of location in cell	0.000115	4.39	4764	27	442	11
GO:0045638	negative regulation of myeloid cell differentiation	0.000117	4.12	4764	15	770	10
GO:0001822	kidney development	0.00012	2.51	4764	42	948	21
GO:0001936	regulation of endothelial cell proliferation	0.000121	5.47	4764	23	341	9
GO:0045666	positive regulation of neuron differentiation	0.000127	3.06	4764	22	991	14
GO:0006875	cellular metal ion homeostasis	0.000128	2.57	4764	91	488	24
GO:0042992	negative regulation of transcription factor import into nucleus	0.000131	4.66	4764	10	817	8
GO:0030838	positive regulation of actin filament polymerization	0.000135	47.01	4764	8	38	3
GO:0045927	positive regulation of growth	0.000136	3.35	4764	40	534	15
GO:2001238	positive regulation of extrinsic apoptotic signaling pathway	0.000137	170.14	4764	4	14	2
GO:0009166	nucleotide catabolic process	0.000138	2.73	4764	70	524	21
GO:0051169	nuclear transport	0.000142	2.48	4764	58	763	23
GO:0071260	cellular response to mechanical stimulus	0.000146	3.71	4764	17	831	11
GO:0031670	cellular response to nutrient	0.000147	54.97	4764	26	10	3
GO:0051224	negative regulation of protein transport	0.000147	4.28	4764	27	454	11
GO:0007051	spindle organization	0.000149	4.19	4764	25	500	11
GO:0071378	cellular response to growth hormone stimulus	0.00015	11.62	4764	4	410	4
GO:0060396	growth hormone receptor signaling pathway	0.00015	11.62	4764	4	410	4
GO:0007091	mitotic metaphase/anaphase transition	0.000156	7.15	4764	8	500	6
GO:0006396	RNA processing	0.000161	1.62	4764	202	932	64
GO:0030520	intracellular estrogen receptor signaling pathway	0.000164	7.37	4764	5	646	5
GO:0060768	regulation of epithelial cell proliferation involved in prostate gland development	0.000166	30.03	4764	4	119	3
GO:0043627	response to estrogen stimulus	0.000167	2.43	4764	47	916	22
GO:0071173	spindle assembly checkpoint	0.000169	6.37	4764	12	436	7
GO:0007094	mitotic cell cycle spindle assembly checkpoint	0.000169	6.37	4764	12	436	7
GO:0002761	regulation of myeloid leukocyte differentiation	0.000173	3.15	4764	20	983	13
GO:0033688	regulation of osteoblast proliferation	0.000178	10.45	4764	8	285	5
GO:0010676	positive regulation of cellular carbohydrate metabolic process	0.000178	6.75	4764	14	353	7
GO:0045913	positive regulation of carbohydrate metabolic process	0.000178	6.75	4764	14	353	7
GO:0007409	axonogenesis	0.000181	3.17	4764	35	645	15
GO:0048589	developmental growth	0.000181	2.34	4764	47	997	23
GO:0051235	maintenance of location	0.000185	4.9	4764	34	286	10
GO:2000027	regulation of organ morphogenesis	0.00019	2.45	4764	43	948	21
GO:0032846	positive regulation of homeostatic process	0.000191	3.37	4764	19	893	12
GO:0030855	epithelial cell differentiation	0.000193	2.55	4764	36	986	19
GO:0042326	negative regulation of phosphorylation	0.000193	2.9	4764	26	948	15
GO:0060749	mammary gland alveolus development	0.000195	5.3	4764	6	899	6
GO:0043506	regulation of JUN kinase activity	0.000196	21.27	4764	16	56	4
GO:0042542	response to hydrogen peroxide	0.000199	6.08	4764	22	285	8
GO:0010718	positive regulation of epithelial to mesenchymal transition	0.000201	5.27	4764	6	904	6
GO:0090100	positive regulation of transmembrane receptor protein serine/threonine kinase signaling pathway	0.000202	3.27	4764	18	971	12
GO:0000904	cell morphogenesis involved in differentiation	0.000205	2.98	4764	29	826	15
GO:0030178	negative regulation of Wnt receptor signaling pathway	0.000205	2.98	4764	29	826	15
GO:0090004	positive regulation of establishment of protein localization in plasma membrane	0.000208	28.13	4764	4	127	3
GO:0071476	cellular hypotonic response	0.00021	4764	4764	1	1	1
GO:0006971	hypotonic response	0.00021	4764	4764	1	1	1
GO:0090303	positive regulation of wound healing	0.00021	4764	4764	1	1	1
GO:0060414	aorta smooth muscle tissue morphogenesis	0.00021	4764	4764	1	1	1
GO:0032271	regulation of protein polymerization	0.00021	2.62	4764	34	963	18
GO:0032642	regulation of chemokine production	0.000213	4.52	4764	15	633	9
GO:0032801	receptor catabolic process	0.000216	95.28	4764	2	50	2
GO:2000116	regulation of cysteine-type endopeptidase activity	0.000221	3.07	4764	33	705	15
GO:0042509	regulation of tyrosine phosphorylation of STAT protein	0.000221	8.74	4764	15	218	6
GO:0007059	chromosome segregation	0.000224	4.73	4764	32	315	10
GO:0045930	negative regulation of mitotic cell cycle	0.00023	6.13	4764	12	453	7
GO:0031623	receptor internalization	0.00023	4	4764	12	893	9
GO:0010563	negative regulation of phosphorus metabolic process	0.000231	2.77	4764	29	948	16
GO:0045936	negative regulation of phosphate metabolic process	0.000231	2.77	4764	29	948	16
GO:0002479	antigen processing and presentation of exogenous peptide antigen via MHC class I, TAP-dependent	0.000232	3.02	4764	24	920	14
GO:0032722	positive regulation of chemokine production	0.000237	5.83	4764	11	520	7
GO:0032494	response to peptidoglycan	0.000239	102.45	4764	3	31	2
GO:0006937	regulation of muscle contraction	0.000245	2.66	4764	38	848	18
GO:0072657	protein localization in membrane	0.000247	7.69	4764	11	338	6
GO:0006260	DNA replication	0.00025	2.91	4764	65	453	18
GO:0009615	response to virus	0.000257	2.34	4764	52	902	23
GO:0014910	regulation of smooth muscle cell migration	0.000257	9.03	4764	7	377	5
GO:0032526	response to retinoic acid	0.00026	46.1	4764	31	10	3
GO:0032355	response to estradiol stimulus	0.000262	2.77	4764	30	916	16
GO:0051896	regulation of protein kinase B signaling cascade	0.000263	4.65	4764	18	512	9
GO:0043589	skin morphogenesis	0.000267	6.71	4764	5	710	5
GO:0043281	regulation of cysteine-type endopeptidase activity involved in apoptotic process	0.000271	3.15	4764	30	705	14
GO:0043401	steroid hormone mediated signaling pathway	0.000275	5.03	4764	6	948	6
GO:0001819	positive regulation of cytokine production	0.000276	4.35	4764	45	268	11
GO:0009205	purine ribonucleoside triphosphate metabolic process	0.000277	2.62	4764	73	524	21
GO:0009199	ribonucleoside triphosphate metabolic process	0.000277	2.62	4764	73	524	21
GO:0001649	osteoblast differentiation	0.00028	3.59	4764	14	948	10
GO:0061041	regulation of wound healing	0.00028	4.26	4764	22	508	10
GO:0090263	positive regulation of canonical Wnt receptor signaling pathway	0.000282	8.62	4764	17	195	6
GO:0031570	DNA integrity checkpoint	0.000284	3.47	4764	23	717	12
GO:0030856	regulation of epithelial cell differentiation	0.000285	3.52	4764	18	826	11
GO:0001776	leukocyte homeostasis	0.000286	5.06	4764	9	732	7
GO:0010717	regulation of epithelial to mesenchymal transition	0.00029	4.22	4764	10	904	8
GO:0050679	positive regulation of epithelial cell proliferation	0.000292	2.51	4764	38	948	19
GO:0010770	positive regulation of cell morphogenesis involved in differentiation	0.000294	4.61	4764	8	904	7
GO:0050772	positive regulation of axonogenesis	0.000296	39.7	4764	12	30	3
GO:0006897	endocytosis	0.000298	2.14	4764	61	985	27
GO:0051701	interaction with host	0.0003	3.69	4764	15	861	10
GO:0014909	smooth muscle cell migration	0.000301	24.64	4764	4	145	3
GO:0061024	membrane organization	0.000311	2.04	4764	78	927	31
GO:0033233	regulation of protein sumoylation	0.000311	18.18	4764	3	262	3
GO:0048524	positive regulation of viral reproduction	0.000313	2.84	4764	27	932	15
GO:0030890	positive regulation of B cell proliferation	0.000315	8.64	4764	7	394	5
GO:0072215	regulation of metanephros development	0.000319	14.72	4764	7	185	4
GO:0050856	regulation of T cell receptor signaling pathway	0.000326	6.42	4764	5	742	5
GO:0045841	negative regulation of mitotic metaphase/anaphase transition	0.000339	5.88	4764	13	436	7
GO:0006184	GTP catabolic process	0.000342	3.26	4764	39	524	14
GO:0032368	regulation of lipid transport	0.000344	7.44	4764	12	320	6
GO:0034655	nucleobase-containing compound catabolic process	0.000345	2.58	4764	74	524	21
GO:0009144	purine nucleoside triphosphate metabolic process	0.000345	2.58	4764	74	524	21
GO:2000249	regulation of actin cytoskeleton reorganization	0.00035	27.75	4764	5	103	3
GO:0022008	neurogenesis	0.000352	16.82	4764	11	103	4
GO:0006508	proteolysis	0.000364	1.55	4764	233	924	70
GO:0048705	skeletal system morphogenesis	0.000366	8.9	4764	27	119	6
GO:0019725	cellular homeostasis	0.000368	1.96	4764	164	562	38
GO:0007616	long-term memory	0.00037	16.29	4764	10	117	4
GO:0051385	response to mineralocorticoid stimulus	0.000374	6.89	4764	10	415	6
GO:0051412	response to corticosterone stimulus	0.000374	6.89	4764	10	415	6
GO:0043270	positive regulation of ion transport	0.00038	3.91	4764	28	479	11
GO:0002053	positive regulation of mesenchymal cell proliferation	0.000385	10.53	4764	13	174	5
GO:0050873	brown fat cell differentiation	0.000389	5.37	4764	11	565	7
GO:0042551	neuron maturation	0.000389	13.23	4764	6	240	4
GO:0030879	mammary gland development	0.000389	13.96	4764	7	195	4
GO:0050731	positive regulation of peptidyl-tyrosine phosphorylation	0.000394	5.83	4764	30	218	8
GO:0060045	positive regulation of cardiac muscle cell proliferation	0.000396	8.89	4764	8	335	5
GO:0051495	positive regulation of cytoskeleton organization	0.000399	19.29	4764	26	38	4
GO:0048168	regulation of neuronal synaptic plasticity	0.000405	3.45	4764	14	985	10
GO:0002478	antigen processing and presentation of exogenous peptide antigen	0.000406	2.9	4764	25	920	14
GO:0042590	antigen processing and presentation of exogenous peptide antigen via MHC class I	0.000406	2.9	4764	25	920	14
GO:0009141	nucleoside triphosphate metabolic process	0.000413	2.55	4764	75	524	21
GO:0006611	protein export from nucleus	0.000413	30.03	4764	7	68	3
GO:0002250	adaptive immune response	0.000414	7.26	4764	12	328	6
GO:0006369	termination of RNA polymerase II transcription	0.000414	3.31	4764	17	932	11
GO:0090066	regulation of anatomical structure size	0.000418	2.3	4764	57	834	23
GO:0007258	JUN phosphorylation	0.00042	2382	4764	1	2	1
GO:0051534	negative regulation of NFAT protein import into nucleus	0.000426	68.06	4764	2	70	2
GO:0043487	regulation of RNA stability	0.000431	3.38	4764	18	862	11
GO:0043488	regulation of mRNA stability	0.000431	3.38	4764	18	862	11
GO:0051099	positive regulation of binding	0.00044	3.16	4764	20	904	12
GO:0031668	cellular response to extracellular stimulus	0.000445	3.49	4764	45	394	13
GO:0045749	negative regulation of S phase of mitotic cell cycle	0.000446	16.15	4764	3	295	3
GO:0019048	virus-host interaction	0.000451	3.83	4764	13	861	9
GO:0051482	elevation of cytosolic calcium ion concentration involved in G-protein signaling coupled to IP3 second messenger	0.000453	7.26	4764	6	547	5
GO:0045862	positive regulation of proteolysis	0.000458	4.81	4764	15	528	8
GO:0002474	antigen processing and presentation of peptide antigen via MHC class I	0.000461	2.77	4764	28	920	15
GO:0040018	positive regulation of multicellular organism growth	0.000464	5.32	4764	7	767	6
GO:0002042	cell migration involved in sprouting angiogenesis	0.000482	12.26	4764	6	259	4
GO:0000188	inactivation of MAPK activity	0.000484	4.28	4764	8	973	7
GO:0030431	sleep	0.000488	8.69	4764	4	548	4
GO:0045725	positive regulation of glycogen biosynthetic process	0.000488	21.02	4764	4	170	3
GO:0070875	positive regulation of glycogen metabolic process	0.000488	21.02	4764	4	170	3
GO:2001236	regulation of extrinsic apoptotic signaling pathway	0.000501	113.43	4764	6	14	2
GO:0048814	regulation of dendrite morphogenesis	0.000504	6.71	4764	11	387	6
GO:0033189	response to vitamin A	0.000505	37.61	4764	38	10	3
GO:0050671	positive regulation of lymphocyte proliferation	0.000506	5.09	4764	19	394	8
GO:0000380	alternative nuclear mRNA splicing, via spliceosome	0.000508	20.65	4764	4	173	3
GO:0001818	negative regulation of cytokine production	0.00051	2.98	4764	23	904	13
GO:0060326	cell chemotaxis	0.000516	5.28	4764	22	328	8
GO:0003416	endochondral bone growth	0.000516	61.87	4764	2	77	2
GO:0035988	chondrocyte proliferation	0.000516	61.87	4764	2	77	2
GO:0043542	endothelial cell migration	0.000518	9.2	4764	10	259	5
GO:0032436	positive regulation of proteasomal ubiquitin-dependent protein catabolic process	0.000521	7.7	4764	7	442	5
GO:0006275	regulation of DNA replication	0.000524	3.49	4764	21	714	11
GO:0071415	cellular response to purine-containing compound	0.000534	8.48	4764	4	562	4
GO:0006986	response to unfolded protein	0.000535	2.61	4764	46	714	18
GO:0035966	response to topologically incorrect protein	0.000535	2.61	4764	46	714	18
GO:0018205	peptidyl-lysine modification	0.000535	4.22	4764	30	376	10
GO:0031669	cellular response to nutrient levels	0.000536	6.79	4764	39	126	7
GO:0031058	positive regulation of histone modification	0.000544	5.17	4764	7	790	6
GO:0033628	regulation of cell adhesion mediated by integrin	0.000546	132.33	4764	12	6	2
GO:0044253	positive regulation of multicellular organismal metabolic process	0.000557	6.02	4764	9	528	6
GO:0055117	regulation of cardiac muscle contraction	0.000558	4.52	4764	9	819	7
GO:0043271	negative regulation of ion transport	0.000564	3.71	4764	13	890	9
GO:0050818	regulation of coagulation	0.000568	3.19	4764	22	815	12
GO:0001659	temperature homeostasis	0.000575	5.28	4764	12	526	7
GO:0007528	neuromuscular junction development	0.000578	8.23	4764	8	362	5
GO:0070934	CRD-mediated mRNA stabilization	0.000582	14.8	4764	3	322	3
GO:0035023	regulation of Rho protein signal transduction	0.000583	6.16	4764	21	258	7
GO:0031960	response to corticosteroid stimulus	0.000583	2.72	4764	47	633	17
GO:0019054	modulation by virus of host cellular process	0.000584	64.82	4764	3	49	2
GO:0000902	cell morphogenesis	0.000592	2.53	4764	41	826	18
GO:0055021	regulation of cardiac muscle tissue growth	0.000605	6.51	4764	11	399	6
GO:0060420	regulation of heart growth	0.000605	6.51	4764	11	399	6
GO:0016044	cellular membrane organization	0.00062	2	4764	77	927	30
GO:0052026	modulation by symbiont of host transcription	0.00063	1588	4764	1	3	1
GO:0019056	modulation by virus of host transcription	0.00063	1588	4764	1	3	1
GO:0070572	positive regulation of neuron projection regeneration	0.00063	1588	4764	1	3	1
GO:0048687	positive regulation of sprouting of injured axon	0.00063	1588	4764	1	3	1
GO:0048686	regulation of sprouting of injured axon	0.00063	1588	4764	1	3	1
GO:0048680	positive regulation of axon regeneration	0.00063	1588	4764	1	3	1
GO:0048691	positive regulation of axon extension involved in regeneration	0.00063	1588	4764	1	3	1
GO:0048690	regulation of axon extension involved in regeneration	0.00063	1588	4764	1	3	1
GO:0002040	sprouting angiogenesis	0.000634	99.25	4764	6	16	2
GO:0055080	cation homeostasis	0.000634	2.74	4764	116	285	19
GO:0048568	embryonic organ development	0.000657	2.57	4764	36	874	17
GO:0050680	negative regulation of epithelial cell proliferation	0.000664	5.11	4764	23	324	8
GO:0032508	DNA duplex unwinding	0.000675	7.92	4764	8	376	5
GO:0032392	DNA geometric change	0.000675	7.92	4764	8	376	5
GO:0035162	embryonic hemopoiesis	0.000677	4.71	4764	10	708	7
GO:0001658	branching involved in ureteric bud morphogenesis	0.000682	3.87	4764	15	739	9
GO:0051057	positive regulation of small GTPase mediated signal transduction	0.000683	4.14	4764	12	767	8
GO:0051707	response to other organism	0.00069	2.27	4764	77	655	24
GO:0001657	ureteric bud development	0.000691	3.35	4764	15	948	10
GO:0031952	regulation of protein autophosphorylation	0.000694	5.53	4764	5	862	5
GO:0002697	regulation of immune effector process	0.000695	11.19	4764	38	56	5
GO:0051341	regulation of oxidoreductase activity	0.000696	3.13	4764	17	985	11
GO:0009636	response to toxin	0.000699	3.13	4764	31	638	13
GO:0010595	positive regulation of endothelial cell migration	0.000702	31.76	4764	18	25	3
GO:0007612	learning	0.000705	2.66	4764	28	958	15
GO:0055082	cellular chemical homeostasis	0.000712	1.99	4764	145	562	34
GO:0019884	antigen processing and presentation of exogenous antigen	0.000733	2.79	4764	26	920	14
GO:0031345	negative regulation of cell projection organization	0.000735	4.06	4764	18	586	9
GO:0048002	antigen processing and presentation of peptide antigen	0.000746	2.68	4764	29	920	15
GO:0008633	activation of pro-apoptotic gene products	0.00075	4.33	4764	9	855	7
GO:0008360	regulation of cell shape	0.000751	2.83	4764	22	993	13
GO:0045453	bone resorption	0.000752	21.33	4764	5	134	3
GO:0032946	positive regulation of mononuclear cell proliferation	0.000761	5.85	4764	20	285	7
GO:0006887	exocytosis	0.000763	2.32	4764	43	957	20
GO:0032743	positive regulation of interleukin-2 production	0.000767	56.71	4764	3	56	2
GO:0051281	positive regulation of release of sequestered calcium ion into cytosol	0.000769	7.1	4764	7	479	5
GO:2001235	positive regulation of apoptotic signaling pathway	0.00079	12.22	4764	8	195	4
GO:0030183	B cell differentiation	0.000791	6.83	4764	15	279	6
GO:0051926	negative regulation of calcium ion transport	0.000795	4.82	4764	7	848	6
GO:0010524	positive regulation of calcium ion transport into cytosol	0.000799	3.88	4764	11	893	8
GO:0046039	GTP metabolic process	0.000801	2.5	4764	42	816	18
GO:0032680	regulation of tumor necrosis factor production	0.000802	4.79	4764	11	633	7
GO:0001755	neural crest cell migration	0.000808	3.67	4764	14	834	9
GO:0042303	molting cycle	0.00082	3.14	4764	18	928	11
GO:0032060	bleb assembly	0.00083	2382	4764	2	1	1
GO:0014820	tonic smooth muscle contraction	0.00083	2382	4764	2	1	1
GO:0043484	regulation of RNA splicing	0.000832	4.16	4764	13	704	8
GO:2000060	positive regulation of protein ubiquitination involved in ubiquitin-dependent protein catabolic process	0.00084	1191	4764	1	4	1
GO:0035065	regulation of histone acetylation	0.000854	3.83	4764	11	904	8
GO:0061298	retina vasculature development in camera-type eye	0.000865	46.25	4764	2	103	2
GO:0042063	gliogenesis	0.000865	46.25	4764	2	103	2
GO:0001569	patterning of blood vessels	0.000881	4.74	4764	7	862	6
GO:0006816	calcium ion transport	0.0009	2.77	4764	49	562	16
GO:0048025	negative regulation of nuclear mRNA splicing, via spliceosome	0.000904	12.81	4764	3	372	3
GO:0050686	negative regulation of mRNA processing	0.000904	12.81	4764	3	372	3
GO:0060416	response to growth hormone stimulus	0.000905	9.3	4764	5	410	4
GO:0006337	nucleosome disassembly	0.000911	6.12	4764	6	649	5
GO:0032986	protein-DNA complex disassembly	0.000911	6.12	4764	6	649	5
GO:0048872	homeostasis of number of cells	0.000914	3.73	4764	15	767	9
GO:0030307	positive regulation of cell growth	0.000915	30.54	4764	26	18	3
GO:0002320	lymphoid progenitor cell differentiation	0.00092	6.82	4764	7	499	5
GO:0043618	regulation of transcription from RNA polymerase II promoter in response to stress	0.000926	12.7	4764	3	375	3
GO:0002318	myeloid progenitor cell differentiation	0.000939	42.92	4764	2	111	2
GO:0032273	positive regulation of protein polymerization	0.000942	6.44	4764	14	317	6
GO:0050808	synapse organization	0.000943	2.97	4764	21	916	12
GO:0045761	regulation of adenylate cyclase activity	0.000957	2.42	4764	39	908	18
GO:0070665	positive regulation of leukocyte proliferation	0.000965	3.25	4764	21	767	11
GO:0030198	extracellular matrix organization	0.000965	2.21	4764	53	893	22
GO:0043062	extracellular structure organization	0.000965	2.21	4764	53	893	22
GO:0010565	regulation of cellular ketone metabolic process	0.000976	2.17	4764	55	920	23
GO:0007250	activation of NF-kappaB-inducing kinase activity	0.000983	5.07	4764	8	705	6
GO:0006940	regulation of smooth muscle contraction	0.000987	4.58	4764	19	438	8
GO:0030003	cellular cation homeostasis	0.000989	2.27	4764	103	488	24

## Sheet: Lung Cancer
Lung Cancer: enriched GO process terms that appear densely at the top of TARGETgene’s ranked gene list (Generated by GOrilla)
Note:	N - is the total number of genes
	B - is the total number of genes associated with a specific GO term
	n - is the number of genes in the top of the user's input list or in the target set when appropriate
	b - is the number of genes in the intersection
GO Term	Description	P-value	Enrichment	N	B	n	b
GO:0050794	regulation of cellular process	6.05e-146	1.86	5743	2663	839	724
GO:0050789	regulation of biological process	2.46e-138	1.75	5743	2808	914	784
GO:0051716	cellular response to stimulus	3.18e-137	2.31	5743	1577	914	581
GO:0065007	biological regulation	6.6e-134	1.69	5743	2977	908	797
GO:0007165	signal transduction	1.87e-129	2.53	5743	1249	914	503
GO:0050896	response to stimulus	1.67e-122	1.95	5743	2081	962	679
GO:0006468	protein phosphorylation	2.59e-102	5.41	5743	251	748	177
GO:0048518	positive regulation of biological process	7.14e-102	2.45	5743	1198	864	441
GO:0006796	phosphate-containing compound metabolic process	5.01e-99	5.11	5743	347	619	191
GO:0006793	phosphorus metabolic process	5.01e-99	5.11	5743	347	619	191
GO:0048522	positive regulation of cellular process	9.69e-99	2.52	5743	1099	861	415
GO:0016310	phosphorylation	3.69e-98	5.05	5743	280	748	184
GO:0019222	regulation of metabolic process	6.38e-85	1.94	5743	1691	967	553
GO:0048583	regulation of response to stimulus	1.23e-83	2.92	5743	785	755	301
GO:0031323	regulation of cellular metabolic process	9.56e-81	2.06	5743	1538	863	477
GO:0048519	negative regulation of biological process	3.56e-80	2.26	5743	1062	998	418
GO:0035556	intracellular signal transduction	1.69e-79	3.53	5743	483	769	228
GO:0060255	regulation of macromolecule metabolic process	6.71e-78	2.11	5743	1428	863	452
GO:0080090	regulation of primary metabolic process	3.15e-77	1.99	5743	1501	967	502
GO:0048523	negative regulation of cellular process	1.52e-76	2.31	5743	987	989	392
GO:0023051	regulation of signaling	1.1e-75	3.05	5743	657	750	262
GO:0009966	regulation of signal transduction	5.16e-74	3.18	5743	587	750	244
GO:0009987	cellular process	2.34e-71	1.33	5743	4007	908	843
GO:0010646	regulation of cell communication	2.44e-70	3.43	5743	476	750	213
GO:0007167	enzyme linked receptor protein signaling pathway	2.41e-69	3.97	5743	238	984	162
GO:0007166	cell surface receptor signaling pathway	2.78e-69	2.62	5743	660	984	296
GO:0065009	regulation of molecular function	9.69e-68	2.79	5743	725	763	269
GO:0006464	protein modification process	1.05e-65	3.06	5743	705	620	233
GO:0043412	macromolecule modification	2.49e-61	2.92	5743	743	620	234
GO:0042325	regulation of phosphorylation	5.6e-61	3.66	5743	362	750	173
GO:0019220	regulation of phosphate metabolic process	2.75e-60	3.53	5743	388	750	179
GO:0051174	regulation of phosphorus metabolic process	2.75e-60	3.53	5743	388	750	179
GO:0048584	positive regulation of response to stimulus	4.02e-59	3.16	5743	370	959	195
GO:0001932	regulation of protein phosphorylation	1.46e-57	3.68	5743	339	750	163
GO:0032502	developmental process	2.25e-56	2.01	5743	1300	857	390
GO:0007169	transmembrane receptor protein tyrosine kinase signaling pathway	3.36e-56	3.95	5743	198	984	134
GO:0010941	regulation of cell death	1.07e-55	3.5	5743	466	610	173
GO:0051246	regulation of protein metabolic process	1.43e-55	2.62	5743	539	998	245
GO:0031399	regulation of protein modification process	2.97e-55	3.33	5743	412	750	179
GO:0009893	positive regulation of metabolic process	7.32e-55	2.64	5743	620	857	244
GO:0043067	regulation of programmed cell death	2.05e-54	3.5	5743	454	610	169
GO:0042221	response to chemical stimulus	2.67e-53	2.16	5743	911	966	331
GO:0042981	regulation of apoptotic process	2.77e-53	3.49	5743	451	610	167
GO:0042127	regulation of cell proliferation	3.52e-53	2.96	5743	454	856	200
GO:0044267	cellular protein metabolic process	7.39e-53	2.59	5743	874	620	244
GO:0031325	positive regulation of cellular metabolic process	1.3e-52	2.66	5743	588	857	233
GO:0019219	regulation of nucleobase-containing compound metabolic process	1.72e-52	1.99	5743	1146	963	382
GO:0032268	regulation of cellular protein metabolic process	2.23e-52	2.66	5743	492	998	227
GO:0050790	regulation of catalytic activity	1.74e-51	2.69	5743	596	811	226
GO:0051171	regulation of nitrogen compound metabolic process	1.19e-50	1.92	5743	1187	998	397
GO:0010604	positive regulation of macromolecule metabolic process	1.29e-50	2.67	5743	563	857	224
GO:0051338	regulation of transferase activity	1.74e-50	3.74	5743	291	750	142
GO:0043549	regulation of kinase activity	2.5e-50	3.75	5743	288	750	141
GO:0016043	cellular component organization	6e-50	2.01	5743	1176	873	359
GO:0045859	regulation of protein kinase activity	3.51e-48	3.76	5743	275	750	135
GO:0009967	positive regulation of signal transduction	4.3e-48	3.46	5743	244	959	141
GO:0071840	cellular component organization or biogenesis	1.22e-47	1.97	5743	1198	873	359
GO:0046777	protein autophosphorylation	3.51e-47	6.46	5743	82	748	69
GO:0023056	positive regulation of signaling	7.17e-47	3.36	5743	257	959	144
GO:0010627	regulation of intracellular protein kinase cascade	8.66e-47	4.3	5743	205	730	112
GO:0051128	regulation of cellular component organization	2.92e-46	2.93	5743	445	797	181
GO:0071842	cellular component organization at cellular level	1.17e-45	2.1	5743	968	873	309
GO:0010647	positive regulation of cell communication	1.95e-45	3.34	5743	253	959	141
GO:0044093	positive regulation of molecular function	1.97e-45	2.96	5743	458	750	177
GO:0010468	regulation of gene expression	2.01e-45	2.01	5743	1106	863	334
GO:0009889	regulation of biosynthetic process	2.61e-45	1.92	5743	1131	963	365
GO:0050793	regulation of developmental process	3.05e-45	3.33	5743	495	536	154
GO:0051239	regulation of multicellular organismal process	5.76e-45	2.66	5743	590	755	206
GO:0019538	protein metabolic process	6.88e-45	2.27	5743	1064	621	261
GO:0010033	response to organic substance	1.34e-44	2.38	5743	596	966	239
GO:0010556	regulation of macromolecule biosynthetic process	3.18e-44	2.02	5743	1062	863	323
GO:0031326	regulation of cellular biosynthetic process	1.38e-43	1.95	5743	1120	908	345
GO:0071841	cellular component organization or biogenesis at cellular level	3.18e-43	2.05	5743	990	873	309
GO:0044260	cellular macromolecule metabolic process	6.99e-43	1.72	5743	1536	967	445
GO:2000112	regulation of cellular macromolecule biosynthetic process	9.45e-43	2.02	5743	1041	863	316
GO:0051252	regulation of RNA metabolic process	1.12e-42	2.06	5743	987	863	305
GO:0007243	intracellular protein kinase cascade	4.75e-42	5.78	5743	122	619	76
GO:0051726	regulation of cell cycle	3.72e-40	2.86	5743	324	987	159
GO:0006355	regulation of transcription, DNA-dependent	4.2e-40	2.04	5743	957	863	294
GO:2001141	regulation of RNA biosynthetic process	8.79e-40	2.03	5743	965	863	295
GO:0043170	macromolecule metabolic process	2.21e-39	1.63	5743	1730	967	475
GO:0065008	regulation of biological quality	5.41e-39	2.09	5743	761	995	275
GO:0032879	regulation of localization	7.97e-39	2.49	5743	468	966	196
GO:0009891	positive regulation of biosynthetic process	1.9e-38	2.65	5743	450	857	178
GO:0048856	anatomical structure development	9.99e-38	2.12	5743	820	857	260
GO:0045935	positive regulation of nucleobase-containing compound metabolic process	1.3e-37	2.73	5743	407	857	166
GO:0031328	positive regulation of cellular biosynthetic process	1.87e-37	2.65	5743	440	857	174
GO:0008150	biological_process	1.74e-36	1.14	5743	4963	812	801
GO:0010557	positive regulation of macromolecule biosynthetic process	2.59e-36	2.74	5743	391	857	160
GO:0045595	regulation of cell differentiation	3.32e-36	3.73	5743	334	512	111
GO:0051173	positive regulation of nitrogen compound metabolic process	3.96e-36	2.66	5743	420	857	167
GO:0070887	cellular response to chemical stimulus	4.54e-36	2.47	5743	451	966	187
GO:0002682	regulation of immune system process	1.23e-35	3.76	5743	314	525	108
GO:0080134	regulation of response to stress	1.39e-35	3.42	5743	240	797	114
GO:0043408	regulation of MAPK cascade	3.9e-35	4.75	5743	121	750	75
GO:0043085	positive regulation of catalytic activity	5.68e-35	2.58	5743	388	965	168
GO:0010740	positive regulation of intracellular protein kinase cascade	6.43e-35	4.62	5743	134	724	78
GO:0006357	regulation of transcription from RNA polymerase II promoter	7.73e-35	2.6	5743	419	887	168
GO:2000026	regulation of multicellular organismal development	2.25e-34	3.18	5743	383	604	128
GO:0009968	negative regulation of signal transduction	2.49e-34	3.78	5743	200	745	98
GO:0048869	cellular developmental process	3.3e-34	2.23	5743	654	857	218
GO:0051254	positive regulation of RNA metabolic process	4.61e-34	2.75	5743	365	857	150
GO:0048585	negative regulation of response to stimulus	1.12e-33	3.44	5743	242	752	109
GO:0071900	regulation of protein serine/threonine kinase activity	2.19e-33	4.28	5743	152	724	82
GO:0010628	positive regulation of gene expression	4.66e-33	2.71	5743	371	857	150
GO:0045893	positive regulation of transcription, DNA-dependent	5.46e-33	2.79	5743	344	857	143
GO:0009892	negative regulation of metabolic process	5.5e-33	2.31	5743	483	998	194
GO:0023057	negative regulation of signaling	8.7e-33	3.6	5743	214	745	100
GO:0010648	negative regulation of cell communication	1.45e-32	3.59	5743	215	745	100
GO:0032501	multicellular organismal process	1.45e-32	1.89	5743	987	904	294
GO:0071310	cellular response to organic substance	1.47e-32	2.6	5743	351	977	155
GO:0010605	negative regulation of macromolecule metabolic process	1.79e-32	2.36	5743	449	998	184
GO:0043065	positive regulation of apoptotic process	6.8e-32	3.09	5743	221	959	114
GO:0010942	positive regulation of cell death	6.83e-32	3.95	5743	228	581	91
GO:0006950	response to stress	7.45e-32	1.94	5743	841	966	274
GO:0031324	negative regulation of cellular metabolic process	1.4e-31	2.33	5743	451	998	183
GO:0043068	positive regulation of programmed cell death	2.08e-31	3.06	5743	223	959	114
GO:0018108	peptidyl-tyrosine phosphorylation	5.19e-31	23.88	5743	37	169	26
GO:0018212	peptidyl-tyrosine modification	1.65e-30	23.25	5743	38	169	26
GO:0008284	positive regulation of cell proliferation	2.17e-30	3.17	5743	237	834	109
GO:0006996	organelle organization	3.89e-30	2.13	5743	664	873	215
GO:0050878	regulation of body fluid levels	2.98e-29	2.83	5743	245	993	120
GO:0009719	response to endogenous stimulus	4.01e-29	2.66	5743	299	966	134
GO:0051130	positive regulation of cellular component organization	4.06e-29	7.4	5743	163	238	50
GO:0060548	negative regulation of cell death	5.44e-29	3.45	5743	232	688	96
GO:0010564	regulation of cell cycle process	2.58e-28	3.14	5743	204	905	101
GO:0002684	positive regulation of immune system process	2.62e-28	4.23	5743	193	535	76
GO:0018193	peptidyl-amino acid modification	3.54e-28	10.38	5743	191	113	39
GO:0048011	nerve growth factor receptor signaling pathway	9.27e-28	5.85	5743	85	589	51
GO:0050776	regulation of immune response	1.28e-27	5.43	5743	174	365	60
GO:0007599	hemostasis	1.44e-27	2.93	5743	211	993	107
GO:0001775	cell activation	1.5e-27	3.08	5743	203	929	101
GO:0009605	response to external stimulus	2.01e-27	2.54	5743	375	857	142
GO:0050817	coagulation	2.67e-27	2.93	5743	209	993	106
GO:0007596	blood coagulation	2.67e-27	2.93	5743	209	993	106
GO:0043069	negative regulation of programmed cell death	3.56e-27	3.44	5743	221	688	91
GO:0043066	negative regulation of apoptotic process	8.89e-27	3.43	5743	219	688	90
GO:0033674	positive regulation of kinase activity	2.51e-26	3.51	5743	183	750	84
GO:0012501	programmed cell death	2.78e-26	2.64	5743	269	995	123
GO:0007264	small GTPase mediated signal transduction	2.93e-26	3.27	5743	155	973	86
GO:0033043	regulation of organelle organization	3.01e-26	3.33	5743	190	809	89
GO:0051094	positive regulation of developmental process	3.81e-26	3.88	5743	239	489	79
GO:0051347	positive regulation of transferase activity	4.1e-26	3.5	5743	184	750	84
GO:0009890	negative regulation of biosynthetic process	4.11e-26	2.36	5743	368	998	151
GO:0010558	negative regulation of macromolecule biosynthetic process	4.79e-26	2.42	5743	343	998	144
GO:0006915	apoptotic process	7.19e-26	2.65	5743	261	995	120
GO:0051049	regulation of transport	1.14e-25	2.83	5743	319	724	114
GO:2000113	negative regulation of cellular macromolecule biosynthetic process	1.37e-25	2.42	5743	335	998	141
GO:0045934	negative regulation of nucleobase-containing compound metabolic process	1.77e-25	2.41	5743	342	989	142
GO:0045860	positive regulation of protein kinase activity	1.97e-25	3.52	5743	176	750	81
GO:0031327	negative regulation of cellular biosynthetic process	5.01e-25	2.34	5743	364	998	148
GO:0009725	response to hormone stimulus	7.58e-25	2.73	5743	242	966	111
GO:0040011	locomotion	1.04e-24	2.39	5743	366	931	142
GO:0045944	positive regulation of transcription from RNA polymerase II promoter	1.11e-24	2.96	5743	224	857	99
GO:0002757	immune response-activating signal transduction	1.38e-24	6.84	5743	64	525	40
GO:0051172	negative regulation of nitrogen compound metabolic process	1.57e-24	2.37	5743	348	989	142
GO:0002764	immune response-regulating signaling pathway	4.29e-24	7.94	5743	69	388	37
GO:0044237	cellular metabolic process	4.51e-24	1.61	5743	2146	498	300
GO:0030168	platelet activation	7.89e-24	3.87	5743	99	929	62
GO:0044238	primary metabolic process	8.68e-24	1.55	5743	2174	576	339
GO:0033554	cellular response to stress	2.89e-23	2.77	5743	400	575	111
GO:0016265	death	3.04e-23	3.19	5743	326	502	91
GO:0051090	regulation of sequence-specific DNA binding transcription factor activity	3.14e-23	3.93	5743	125	748	64
GO:0007265	Ras protein signal transduction	4.49e-23	5.03	5743	56	876	43
GO:0008219	cell death	5.13e-23	2.38	5743	323	995	133
GO:0050865	regulation of cell activation	9.75e-23	4.4	5743	144	535	59
GO:0043434	response to peptide hormone stimulus	1.39e-22	6.66	5743	118	307	42
GO:0009653	anatomical structure morphogenesis	1.82e-22	2.34	5743	406	841	139
GO:0002376	immune system process	2.19e-22	3.04	5743	459	391	95
GO:0071495	cellular response to endogenous stimulus	2.51e-22	3.05	5743	162	966	83
GO:0043405	regulation of MAP kinase activity	2.51e-22	5.2	5743	99	535	48
GO:0010629	negative regulation of gene expression	3.27e-22	2.33	5743	331	998	134
GO:0030154	cell differentiation	5.38e-22	2.29	5743	499	730	145
GO:0051253	negative regulation of RNA metabolic process	5.99e-22	2.39	5743	306	989	126
GO:0002694	regulation of leukocyte activation	7.47e-22	4.45	5743	135	535	56
GO:0043410	positive regulation of MAPK cascade	9.1e-22	4.92	5743	70	750	45
GO:0050778	positive regulation of immune response	1.66e-21	6.32	5743	102	365	41
GO:0032868	response to insulin stimulus	2.18e-21	8.05	5743	79	307	34
GO:0045597	positive regulation of cell differentiation	2.58e-21	5.02	5743	168	347	51
GO:0045088	regulation of innate immune response	2.78e-21	6.07	5743	62	580	38
GO:0048513	organ development	3.3e-21	2.4	5743	349	857	125
GO:0038127	ERBB signaling pathway	3.42e-21	4.9	5743	48	953	39
GO:0007173	epidermal growth factor receptor signaling pathway	3.42e-21	4.9	5743	48	953	39
GO:0010562	positive regulation of phosphorus metabolic process	5.56e-21	3.72	5743	91	966	57
GO:0045937	positive regulation of phosphate metabolic process	5.56e-21	3.72	5743	91	966	57
GO:0051247	positive regulation of protein metabolic process	6.43e-21	2.75	5743	201	966	93
GO:0008152	metabolic process	1.2e-20	1.65	5743	2413	321	222
GO:0051249	regulation of lymphocyte activation	1.29e-20	4.6	5743	119	535	51
GO:0007049	cell cycle	1.34e-20	2.25	5743	354	972	135
GO:0009628	response to abiotic stimulus	1.46e-20	2.78	5743	224	859	93
GO:0042327	positive regulation of phosphorylation	1.62e-20	3.76	5743	87	966	55
GO:0051270	regulation of cellular component movement	1.72e-20	3.19	5743	180	759	76
GO:0045892	negative regulation of transcription, DNA-dependent	1.84e-20	2.35	5743	301	989	122
GO:0000165	MAPK cascade	1.96e-20	6.48	5743	58	535	35
GO:0022402	cell cycle process	3.4e-20	2.21	5743	375	965	139
GO:0007010	cytoskeleton organization	3.75e-20	2.67	5743	246	858	98
GO:0002696	positive regulation of leukocyte activation	5.68e-20	4.72	5743	97	590	47
GO:0007346	regulation of mitotic cell cycle	5.9e-20	3.27	5743	118	983	66
GO:0050867	positive regulation of cell activation	6.13e-20	4.63	5743	101	590	48
GO:0000122	negative regulation of transcription from RNA polymerase II promoter	6.78e-20	2.73	5743	189	989	89
GO:0044419	interspecies interaction between organisms	1.27e-19	3.04	5743	147	951	74
GO:0006917	induction of apoptosis	2.22e-19	3.15	5743	133	945	69
GO:0080135	regulation of cellular response to stress	2.78e-19	3.9	5743	98	797	53
GO:0002253	activation of immune response	2.84e-19	6.42	5743	83	388	36
GO:0051251	positive regulation of lymphocyte activation	4.08e-19	4.81	5743	89	590	44
GO:0030029	actin filament-based process	4.92e-19	2.99	5743	142	988	73
GO:0040012	regulation of locomotion	6.77e-19	3.09	5743	181	759	74
GO:0012502	induction of programmed cell death	6.82e-19	3.11	5743	135	945	69
GO:2000145	regulation of cell motility	9.72e-19	3.08	5743	170	801	73
GO:0031347	regulation of defense response	1.31e-18	3.99	5743	134	580	54
GO:0022607	cellular component assembly	1.68e-18	2.05	5743	478	904	154
GO:0032870	cellular response to hormone stimulus	2.99e-18	3.23	5743	114	966	62
GO:0007411	axon guidance	4.56e-18	3.34	5743	132	808	62
GO:0001934	positive regulation of protein phosphorylation	6.07e-18	3.67	5743	81	966	50
GO:0014068	positive regulation of phosphatidylinositol 3-kinase cascade	6.42e-18	50.67	5743	20	68	12
GO:0006935	chemotaxis	9.02e-18	2.62	5743	207	931	88
GO:0042330	taxis	9.02e-18	2.62	5743	207	931	88
GO:0050863	regulation of T cell activation	1.01e-17	5.28	5743	92	461	39
GO:0006928	cellular component movement	1.04e-17	2.25	5743	326	931	119
GO:0070848	response to growth factor stimulus	1.26e-17	3.45	5743	93	966	54
GO:0032270	positive regulation of cellular protein metabolic process	1.3e-17	2.72	5743	171	987	80
GO:0030334	regulation of cell migration	1.45e-17	3.04	5743	165	801	70
GO:0018105	peptidyl-serine phosphorylation	1.51e-17	25.49	5743	26	130	15
GO:0008285	negative regulation of cell proliferation	1.95e-17	2.59	5743	216	914	89
GO:0022603	regulation of anatomical structure morphogenesis	2.44e-17	4.47	5743	201	307	48
GO:0051493	regulation of cytoskeleton organization	2.52e-17	6.2	5743	113	287	35
GO:0032869	cellular response to insulin stimulus	4.1e-17	4.06	5743	60	966	41
GO:0071844	cellular component assembly at cellular level	4.92e-17	2.24	5743	354	854	118
GO:0030155	regulation of cell adhesion	5.88e-17	3.36	5743	116	839	57
GO:0030036	actin cytoskeleton organization	6.05e-17	3.26	5743	127	833	60
GO:0051336	regulation of hydrolase activity	8.57e-17	2.24	5743	304	962	114
GO:0002224	toll-like receptor signaling pathway	8.74e-17	12.9	5743	24	334	18
GO:0002756	MyD88-independent toll-like receptor signaling pathway	1.16e-16	12.15	5743	19	423	17
GO:0032147	activation of protein kinase activity	1.24e-16	3.72	5743	103	750	50
GO:0071363	cellular response to growth factor stimulus	1.24e-16	3.5	5743	85	966	50
GO:0050870	positive regulation of T cell activation	1.47e-16	6.74	5743	70	365	30
GO:0071375	cellular response to peptide hormone stimulus	1.48e-16	3.63	5743	77	966	47
GO:0044092	negative regulation of molecular function	1.51e-16	2.49	5743	254	844	93
GO:0014066	regulation of phosphatidylinositol 3-kinase cascade	1.6e-16	42.23	5743	24	68	12
GO:0031401	positive regulation of protein modification process	1.79e-16	2.83	5743	144	987	70
GO:0071902	positive regulation of protein serine/threonine kinase activity	1.84e-16	4.52	5743	79	643	40
GO:0008283	cell proliferation	1.93e-16	2.47	5743	217	977	91
GO:0034097	response to cytokine stimulus	2.21e-16	3.3	5743	169	628	61
GO:0009894	regulation of catabolic process	3.72e-16	2.59	5743	191	953	82
GO:0040008	regulation of growth	3.95e-16	2.91	5743	179	771	70
GO:0045786	negative regulation of cell cycle	4.34e-16	3.12	5743	109	981	58
GO:0043406	positive regulation of MAP kinase activity	5.78e-16	5.29	5743	69	535	34
GO:0071156	regulation of cell cycle arrest	7.32e-16	2.96	5743	137	905	64
GO:0034142	toll-like receptor 4 signaling pathway	7.57e-16	11.54	5743	20	423	17
GO:0060341	regulation of cellular localization	8.88e-16	2.51	5743	204	953	85
GO:0034130	toll-like receptor 1 signaling pathway	1.14e-15	10.09	5743	16	569	16
GO:0034134	toll-like receptor 2 signaling pathway	1.14e-15	10.09	5743	16	569	16
GO:0002755	MyD88-dependent toll-like receptor signaling pathway	1.38e-15	12.07	5743	18	423	16
GO:0050678	regulation of epithelial cell proliferation	1.59e-15	3.44	5743	83	966	48
GO:0018209	peptidyl-serine modification	2.24e-15	20.08	5743	33	130	15
GO:0048870	cell motility	2.81e-15	4.6	5743	227	231	42
GO:0048017	inositol lipid-mediated signaling	3.09e-15	5.19	5743	41	782	29
GO:0048015	phosphatidylinositol-mediated signaling	3.09e-15	5.19	5743	41	782	29
GO:0051348	negative regulation of transferase activity	3.47e-15	3.87	5743	76	821	42
GO:0051704	multi-organism process	5.6e-15	2.27	5743	271	932	100
GO:0048646	anatomical structure formation involved in morphogenesis	5.97e-15	2.58	5743	206	854	79
GO:0050851	antigen receptor-mediated signaling pathway	6.97e-15	13.23	5743	30	246	17
GO:0033673	negative regulation of kinase activity	7.13e-15	3.88	5743	74	821	41
GO:0016477	cell migration	1.01e-14	4.67	5743	213	231	40
GO:0006469	negative regulation of protein kinase activity	1.04e-14	4.31	5743	70	704	37
GO:0045089	positive regulation of innate immune response	1.19e-14	7.62	5743	41	423	23
GO:0030522	intracellular receptor mediated signaling pathway	1.2e-14	3.73	5743	64	962	40
GO:0002758	innate immune response-activating signal transduction	1.3e-14	8.39	5743	34	423	21
GO:0034330	cell junction organization	1.48e-14	4.26	5743	78	657	38
GO:0034138	toll-like receptor 3 signaling pathway	1.63e-14	11.98	5743	17	423	15
GO:0035666	TRIF-dependent toll-like receptor signaling pathway	1.63e-14	11.98	5743	17	423	15
GO:0050852	T cell receptor signaling pathway	1.95e-14	16.34	5743	20	246	14
GO:0000079	regulation of cyclin-dependent protein kinase activity	2e-14	4.48	5743	48	855	32
GO:0002221	pattern recognition receptor signaling pathway	2.39e-14	6.94	5743	32	569	22
GO:0034329	cell junction assembly	2.45e-14	4.37	5743	70	657	35
GO:0008543	fibroblast growth factor receptor signaling pathway	2.46e-14	4.46	5743	40	966	30
GO:0031344	regulation of cell projection organization	2.48e-14	9.35	5743	79	171	22
GO:0060397	JAK-STAT cascade involved in growth hormone signaling pathway	2.5e-14	14.65	5743	14	364	13
GO:0008063	Toll signaling pathway	2.61e-14	10.86	5743	20	423	16
GO:0032956	regulation of actin cytoskeleton organization	2.88e-14	9.9	5743	70	174	21
GO:0070372	regulation of ERK1 and ERK2 cascade	2.91e-14	4.75	5743	50	750	31
GO:0044087	regulation of cellular component biogenesis	3.01e-14	5.84	5743	119	256	31
GO:0032872	regulation of stress-activated MAPK cascade	3.1e-14	4.66	5743	54	730	32
GO:0070302	regulation of stress-activated protein kinase signaling cascade	3.1e-14	4.66	5743	54	730	32
GO:0002218	activation of innate immune response	3.13e-14	8.15	5743	35	423	21
GO:0007088	regulation of mitosis	3.33e-14	4.4	5743	46	880	31
GO:0051783	regulation of nuclear division	3.33e-14	4.4	5743	46	880	31
GO:0002768	immune response-regulating cell surface receptor signaling pathway	3.43e-14	11.06	5743	38	246	18
GO:0051091	positive regulation of sequence-specific DNA binding transcription factor activity	3.55e-14	4.2	5743	64	748	35
GO:0010638	positive regulation of organelle organization	3.58e-14	3.6	5743	81	846	43
GO:0051093	negative regulation of developmental process	3.96e-14	2.84	5743	152	837	63
GO:0032970	regulation of actin filament-based process	4.04e-14	9.76	5743	71	174	21
GO:0008286	insulin receptor signaling pathway	4.84e-14	4.42	5743	39	966	29
GO:0051272	positive regulation of cellular component movement	5.47e-14	11.02	5743	99	100	19
GO:0000075	cell cycle checkpoint	5.49e-14	2.99	5743	119	905	56
GO:0060284	regulation of cell development	5.6e-14	3.08	5743	151	704	57
GO:0002429	immune response-activating cell surface receptor signaling pathway	6.15e-14	11.67	5743	34	246	17
GO:0031329	regulation of cellular catabolic process	6.49e-14	2.49	5743	172	953	71
GO:0051129	negative regulation of cellular component organization	8.71e-14	3.26	5743	112	787	50
GO:0006974	response to DNA damage stimulus	8.73e-14	2.31	5743	247	905	90
GO:0051050	positive regulation of transport	8.88e-14	2.81	5743	167	784	64
GO:0000186	activation of MAPKK activity	9.15e-14	8.84	5743	21	526	17
GO:0043122	regulation of I-kappaB kinase/NF-kappaB cascade	1.03e-13	4.04	5743	71	720	36
GO:0031349	positive regulation of defense response	1.15e-13	3.87	5743	70	784	37
GO:0009314	response to radiation	1.16e-13	2.99	5743	120	879	55
GO:0051960	regulation of nervous system development	1.27e-13	3.21	5743	132	704	52
GO:0006916	anti-apoptosis	1.28e-13	3.41	5743	93	797	44
GO:0032880	regulation of protein localization	1.28e-13	2.8	5743	129	953	60
GO:0051092	positive regulation of NF-kappaB transcription factor activity	1.44e-13	6.27	5743	37	569	23
GO:0031346	positive regulation of cell projection organization	1.61e-13	11.68	5743	42	199	17
GO:0031098	stress-activated protein kinase signaling cascade	1.63e-13	7.99	5743	28	488	19
GO:0051403	stress-activated MAPK cascade	1.63e-13	7.99	5743	28	488	19
GO:0002521	leukocyte differentiation	2.47e-13	4.5	5743	67	609	32
GO:0051345	positive regulation of hydrolase activity	3.42e-13	2.94	5743	210	521	56
GO:0030335	positive regulation of cell migration	4.21e-13	10.88	5743	95	100	18
GO:2000147	positive regulation of cell motility	5.06e-13	10.77	5743	96	100	18
GO:0009790	embryo development	5.54e-13	2.81	5743	123	914	55
GO:0032989	cellular component morphogenesis	6.29e-13	3.86	5743	116	500	39
GO:0045596	negative regulation of cell differentiation	6.91e-13	3.23	5743	125	668	47
GO:0007259	JAK-STAT cascade	6.91e-13	8.14	5743	22	545	17
GO:0040017	positive regulation of locomotion	7.3e-13	10.55	5743	98	100	18
GO:0009888	tissue development	8.18e-13	2.42	5743	197	857	71
GO:0030030	cell projection organization	9.89e-13	2.68	5743	153	841	60
GO:0043086	negative regulation of catalytic activity	1.2e-12	2.42	5743	198	839	70
GO:0060759	regulation of response to cytokine stimulus	1.68e-12	11.83	5743	29	251	15
GO:0071774	response to fibroblast growth factor stimulus	1.81e-12	3.96	5743	45	966	30
GO:0044344	cellular response to fibroblast growth factor stimulus	1.81e-12	3.96	5743	45	966	30
GO:0032386	regulation of intracellular transport	2.41e-12	3.14	5743	77	998	42
GO:0006461	protein complex assembly	2.53e-12	2.25	5743	220	904	78
GO:0022610	biological adhesion	2.69e-12	2.05	5743	302	900	97
GO:0007155	cell adhesion	2.69e-12	2.05	5743	302	900	97
GO:0050767	regulation of neurogenesis	2.72e-12	3.15	5743	119	704	46
GO:0043123	positive regulation of I-kappaB kinase/NF-kappaB cascade	3.73e-12	4.12	5743	60	720	31
GO:0022604	regulation of cell morphogenesis	4.09e-12	6.64	5743	98	203	23
GO:0045787	positive regulation of cell cycle	4.78e-12	3.63	5743	54	967	33
GO:0001959	regulation of cytokine-mediated signaling pathway	5.21e-12	12.32	5743	26	251	14
GO:0008624	induction of apoptosis by extracellular signals	5.9e-12	3.67	5743	51	983	32
GO:0048545	response to steroid hormone stimulus	6.72e-12	2.73	5743	122	914	53
GO:0046822	regulation of nucleocytoplasmic transport	7.09e-12	3.21	5743	70	998	39
GO:0046328	regulation of JNK cascade	8.48e-12	4.49	5743	48	720	27
GO:0034762	regulation of transmembrane transport	1.06e-11	3.48	5743	80	763	37
GO:0010975	regulation of neuron projection development	1.4e-11	9.47	5743	61	169	17
GO:0033157	regulation of intracellular protein transport	1.75e-11	3.28	5743	68	953	37
GO:0071822	protein complex subunit organization	1.85e-11	2.15	5743	236	904	80
GO:0010741	negative regulation of intracellular protein kinase cascade	3.01e-11	4.72	5743	40	730	24
GO:0051052	regulation of DNA metabolic process	3.11e-11	3.15	5743	70	989	38
GO:0070201	regulation of establishment of protein localization	3.18e-11	3.05	5743	115	720	44
GO:0007507	heart development	4.25e-11	3.09	5743	74	981	39
GO:0051098	regulation of binding	5e-11	3.21	5743	71	933	37
GO:0002697	regulation of immune effector process	5.08e-11	5.17	5743	80	347	25
GO:0010769	regulation of cell morphogenesis involved in differentiation	5.2e-11	5.06	5743	54	504	24
GO:0060627	regulation of vesicle-mediated transport	5.65e-11	3.39	5743	70	848	35
GO:0048534	hemopoietic or lymphoid organ development	5.76e-11	3.26	5743	69	918	36
GO:0051276	chromosome organization	7.08e-11	2.02	5743	249	993	87
GO:0009887	organ morphogenesis	7.1e-11	2.42	5743	145	984	60
GO:0022414	reproductive process	8.01e-11	1.93	5743	303	962	98
GO:0051240	positive regulation of multicellular organismal process	8.53e-11	2.42	5743	153	929	60
GO:0007178	transmembrane receptor protein serine/threonine kinase signaling pathway	9.81e-11	4.05	5743	37	959	25
GO:0006955	immune response	1.08e-10	3.02	5743	248	345	45
GO:0001817	regulation of cytokine production	1.13e-10	3.78	5743	133	388	34
GO:0070374	positive regulation of ERK1 and ERK2 cascade	1.13e-10	4.63	5743	38	750	23
GO:0000082	G1/S transition of mitotic cell cycle	1.18e-10	3.51	5743	80	695	34
GO:0045087	innate immune response	1.22e-10	4.23	5743	118	345	30
GO:0048732	gland development	1.27e-10	7.71	5743	41	309	17
GO:0001763	morphogenesis of a branching structure	1.37e-10	7.5	5743	61	226	18
GO:0090068	positive regulation of cell cycle process	1.51e-10	3.61	5743	70	728	32
GO:0043409	negative regulation of MAPK cascade	1.55e-10	5.66	5743	25	730	18
GO:0019221	cytokine-mediated signaling pathway	1.71e-10	3.4	5743	98	621	36
GO:0010948	negative regulation of cell cycle process	1.72e-10	3.6	5743	48	965	29
GO:0045664	regulation of neuron differentiation	1.98e-10	3.15	5743	101	704	39
GO:0006259	DNA metabolic process	2.12e-10	1.96	5743	294	905	91
GO:0030098	lymphocyte differentiation	2.18e-10	4.1	5743	41	855	25
GO:0001558	regulation of cell growth	2.34e-10	2.91	5743	110	771	43
GO:0051318	G1 phase	2.34e-10	6.48	5743	22	645	16
GO:0000080	G1 phase of mitotic cell cycle	2.34e-10	6.48	5743	22	645	16
GO:0001936	regulation of endothelial cell proliferation	2.44e-10	4.17	5743	33	959	23
GO:0044057	regulation of system process	2.79e-10	2.69	5743	137	763	49
GO:0016568	chromatin modification	2.91e-10	2.34	5743	148	993	60
GO:0000278	mitotic cell cycle	3.13e-10	2.21	5743	174	987	66
GO:0031294	lymphocyte costimulation	3.53e-10	9.47	5743	30	283	14
GO:0031295	T cell costimulation	3.53e-10	9.47	5743	30	283	14
GO:0043087	regulation of GTPase activity	3.57e-10	2.79	5743	93	953	43
GO:0031589	cell-substrate adhesion	4.02e-10	6.16	5743	46	385	19
GO:0022403	cell cycle phase	4.4e-10	2.01	5743	243	965	82
GO:0032496	response to lipopolysaccharide	4.53e-10	7.79	5743	75	167	17
GO:0003008	system process	5.16e-10	2.02	5743	292	808	83
GO:0045667	regulation of osteoblast differentiation	5.27e-10	5.26	5743	37	590	20
GO:0033124	regulation of GTP catabolic process	5.48e-10	2.76	5743	94	953	43
GO:0002237	response to molecule of bacterial origin	6.26e-10	3.14	5743	82	802	36
GO:0000187	activation of MAPK activity	6.37e-10	4.92	5743	48	535	22
GO:0009611	response to wounding	6.54e-10	2.18	5743	180	966	66
GO:0007399	nervous system development	6.94e-10	2.86	5743	141	626	44
GO:0019216	regulation of lipid metabolic process	7.2e-10	6.02	5743	76	251	20
GO:0045637	regulation of myeloid cell differentiation	7.77e-10	3.42	5743	49	994	29
GO:0030518	intracellular steroid hormone receptor signaling pathway	7.81e-10	6.06	5743	28	575	17
GO:0071901	negative regulation of protein serine/threonine kinase activity	7.9e-10	5.13	5743	46	511	21
GO:0071496	cellular response to external stimulus	8.79e-10	3.93	5743	72	569	28
GO:0000086	G2/M transition of mitotic cell cycle	9.38e-10	4.2	5743	45	730	24
GO:0006351	transcription, DNA-dependent	9.47e-10	2.22	5743	167	960	62
GO:0003006	developmental process involved in reproduction	1.05e-09	2.49	5743	117	984	50
GO:0048731	system development	1.13e-09	2.27	5743	259	626	64
GO:2000249	regulation of actin cytoskeleton reorganization	1.23e-09	30.18	5743	9	148	7
GO:0007611	learning or memory	1.28e-09	4.11	5743	44	763	24
GO:0043627	response to estrogen stimulus	1.69e-09	3.29	5743	61	887	31
GO:0071845	cellular component disassembly at cellular level	2.03e-09	3.43	5743	56	866	29
GO:0022411	cellular component disassembly	2.03e-09	3.43	5743	56	866	29
GO:0051056	regulation of small GTPase mediated signal transduction	2.12e-09	3.09	5743	133	531	38
GO:0045321	leukocyte activation	2.46e-09	2.7	5743	107	855	43
GO:0050890	cognition	2.49e-09	4.01	5743	45	763	24
GO:0048754	branching morphogenesis of a tube	2.57e-09	5.19	5743	48	461	20
GO:0016192	vesicle-mediated transport	2.58e-09	1.88	5743	298	933	91
GO:0050769	positive regulation of neurogenesis	2.62e-09	28.15	5743	34	48	8
GO:0042060	wound healing	2.91e-09	3.96	5743	33	966	22
GO:0051223	regulation of protein transport	3.02e-09	2.91	5743	107	720	39
GO:2000116	regulation of cysteine-type endopeptidase activity	3.04e-09	3.38	5743	64	797	30
GO:0050864	regulation of B cell activation	3.05e-09	5.55	5743	36	517	18
GO:0065003	macromolecular complex assembly	3.27e-09	1.86	5743	317	904	93
GO:0043933	macromolecular complex subunit organization	3.51e-09	1.82	5743	350	904	100
GO:0043281	regulation of cysteine-type endopeptidase activity involved in apoptotic process	3.76e-09	3.43	5743	61	797	29
GO:0050730	regulation of peptidyl-tyrosine phosphorylation	3.89e-09	3.51	5743	44	966	26
GO:0071345	cellular response to cytokine stimulus	4.01e-09	2.89	5743	128	621	40
GO:0035239	tube morphogenesis	4.14e-09	4.3	5743	66	486	24
GO:0051495	positive regulation of cytoskeleton organization	4.21e-09	6.13	5743	40	398	17
GO:0070482	response to oxygen levels	4.21e-09	2.64	5743	93	984	42
GO:0001666	response to hypoxia	4.22e-09	2.74	5743	83	984	39
GO:0050679	positive regulation of epithelial cell proliferation	4.4e-09	3.42	5743	47	966	27
GO:0051271	negative regulation of cellular component movement	4.58e-09	3.66	5743	51	799	26
GO:0007015	actin filament organization	4.6e-09	7.43	5743	40	290	15
GO:0048729	tissue morphogenesis	4.74e-09	3.58	5743	99	486	30
GO:1900077	negative regulation of cellular response to insulin stimulus	5.28e-09	28.33	5743	11	129	7
GO:0046627	negative regulation of insulin receptor signaling pathway	5.28e-09	28.33	5743	11	129	7
GO:0050680	negative regulation of epithelial cell proliferation	5.51e-09	3.95	5743	35	914	22
GO:0048858	cell projection morphogenesis	5.86e-09	3.41	5743	56	841	28
GO:2000602	regulation of interphase of mitotic cell cycle	6.07e-09	3.71	5743	41	905	24
GO:0010594	regulation of endothelial cell migration	6.62e-09	3.95	5743	31	984	21
GO:0051302	regulation of cell division	6.91e-09	3.85	5743	34	966	22
GO:0006952	defense response	7.08e-09	2.71	5743	270	345	44
GO:0030811	regulation of nucleotide catabolic process	7.26e-09	2.55	5743	104	953	44
GO:0033121	regulation of purine nucleotide catabolic process	7.26e-09	2.55	5743	104	953	44
GO:0070663	regulation of leukocyte proliferation	7.37e-09	4.51	5743	58	483	22
GO:0043523	regulation of neuron apoptotic process	7.58e-09	3.25	5743	56	914	29
GO:0043550	regulation of lipid kinase activity	8.23e-09	5.86	5743	18	762	14
GO:0031663	lipopolysaccharide-mediated signaling pathway	8.31e-09	20.01	5743	14	164	8
GO:0006921	cellular component disassembly involved in apoptotic process	8.68e-09	5.12	5743	27	706	17
GO:0043009	chordate embryonic development	8.88e-09	3.01	5743	71	887	33
GO:0032990	cell part morphogenesis	1.05e-08	3.2	5743	64	841	30
GO:0006366	transcription from RNA polymerase II promoter	1.15e-08	2.41	5743	119	960	48
GO:0071214	cellular response to abiotic stimulus	1.17e-08	4.15	5743	56	569	23
GO:0090316	positive regulation of intracellular protein transport	1.2e-08	4.79	5743	30	720	18
GO:0048010	vascular endothelial growth factor receptor signaling pathway	1.24e-08	18.97	5743	14	173	8
GO:0010608	posttranscriptional regulation of gene expression	1.3e-08	2.37	5743	119	998	49
GO:1900076	regulation of cellular response to insulin stimulus	1.32e-08	25.97	5743	12	129	7
GO:0046626	regulation of insulin receptor signaling pathway	1.32e-08	25.97	5743	12	129	7
GO:0006140	regulation of nucleotide metabolic process	1.4e-08	2.25	5743	147	953	55
GO:0009792	embryo development ending in birth or egg hatching	1.4e-08	2.97	5743	72	887	33
GO:0030278	regulation of ossification	1.43e-08	4.59	5743	57	461	21
GO:0030521	androgen receptor signaling pathway	1.51e-08	8.47	5743	15	497	11
GO:0006325	chromatin organization	1.52e-08	2.04	5743	187	993	66
GO:0050670	regulation of lymphocyte proliferation	1.53e-08	4.07	5743	55	590	23
GO:0007154	cell communication	1.55e-08	2.02	5743	270	746	71
GO:0051301	cell division	1.62e-08	2.65	5743	148	629	43
GO:0070555	response to interleukin-1	1.69e-08	5.57	5743	29	569	16
GO:0032774	RNA biosynthetic process	1.83e-08	2.02	5743	198	960	67
GO:0032944	regulation of mononuclear cell proliferation	2.2e-08	4.46	5743	56	483	21
GO:0010720	positive regulation of cell development	2.29e-08	13.6	5743	44	96	10
GO:0032388	positive regulation of intracellular transport	2.46e-08	4.63	5743	31	720	18
GO:0043433	negative regulation of sequence-specific DNA binding transcription factor activity	2.55e-08	3.95	5743	44	727	22
GO:0032101	regulation of response to external stimulus	2.71e-08	2.44	5743	141	784	47
GO:0030217	T cell differentiation	2.79e-08	7.04	5743	23	461	13
GO:0046649	lymphocyte activation	2.81e-08	2.78	5743	87	855	36
GO:0007568	aging	3.07e-08	2.8	5743	81	887	35
GO:0035924	cellular response to vascular endothelial growth factor stimulus	3.29e-08	22.64	5743	12	148	7
GO:0030336	negative regulation of cell migration	3.38e-08	3.59	5743	48	799	24
GO:2000146	negative regulation of cell motility	3.38e-08	3.59	5743	48	799	24
GO:1900180	regulation of protein localization to nucleus	3.43e-08	3.07	5743	57	953	29
GO:0042306	regulation of protein import into nucleus	3.43e-08	3.07	5743	57	953	29
GO:0014070	response to organic cyclic compound	4.2e-08	2.72	5743	75	984	35
GO:0031572	G2/M transition DNA damage checkpoint	4.29e-08	16.17	5743	14	203	8
GO:0051781	positive regulation of cell division	4.54e-08	4.12	5743	26	966	18
GO:0040013	negative regulation of locomotion	4.7e-08	3.46	5743	52	799	25
GO:0002683	negative regulation of immune system process	4.72e-08	3.71	5743	74	523	25
GO:0006470	protein dephosphorylation	4.78e-08	3.07	5743	53	988	28
GO:0000910	cytokinesis	4.88e-08	5.8	5743	30	495	15
GO:0060334	regulation of interferon-gamma-mediated signaling pathway	5.11e-08	19.52	5743	10	206	7
GO:0060330	regulation of response to interferon-gamma	5.11e-08	19.52	5743	10	206	7
GO:0048812	neuron projection morphogenesis	5.7e-08	3.49	5743	47	841	24
GO:0030097	hemopoiesis	5.79e-08	3.51	5743	41	918	23
GO:0051649	establishment of localization in cell	6.31e-08	1.62	5743	446	978	123
GO:0032318	regulation of Ras GTPase activity	6.46e-08	2.84	5743	68	953	32
GO:0051054	positive regulation of DNA metabolic process	6.55e-08	3.91	5743	29	962	19
GO:0051051	negative regulation of transport	6.85e-08	6.18	5743	93	160	16
GO:0043551	regulation of phosphatidylinositol 3-kinase activity	8.39e-08	20.89	5743	13	148	7
GO:0032844	regulation of homeostatic process	8.6e-08	2.73	5743	77	929	34
GO:0043525	positive regulation of neuron apoptotic process	9.04e-08	4.89	5743	18	914	14
GO:0030071	regulation of mitotic metaphase/anaphase transition	9.75e-08	4.33	5743	22	965	16
GO:0060761	negative regulation of response to cytokine stimulus	1.04e-07	14.08	5743	13	251	8
GO:0046824	positive regulation of nucleocytoplasmic transport	1.13e-07	4.52	5743	30	720	17
GO:0070228	regulation of lymphocyte apoptotic process	1.14e-07	19.82	5743	13	156	7
GO:0032088	negative regulation of NF-kappaB transcription factor activity	1.34e-07	4.68	5743	27	727	16
GO:0006281	DNA repair	1.34e-07	2.1	5743	166	905	55
GO:0040007	growth	1.41e-07	2.94	5743	101	618	32
GO:0055003	cardiac myofibril assembly	1.42e-07	17.19	5743	6	334	6
GO:0001701	in utero embryonic development	1.44e-07	2.9	5743	67	887	30
GO:0010976	positive regulation of neuron projection development	1.47e-07	57.43	5743	20	25	5
GO:0031576	G2/M transition checkpoint	1.53e-07	9.14	5743	18	349	10
GO:0097285	cell-type specific apoptotic process	1.57e-07	9.91	5743	23	252	10
GO:0006897	endocytosis	1.58e-07	2.62	5743	104	779	37
GO:0010827	regulation of glucose transport	1.61e-07	22.56	5743	27	66	7
GO:0010828	positive regulation of glucose transport	1.62e-07	48.67	5743	10	59	5
GO:0046326	positive regulation of glucose import	1.62e-07	48.67	5743	10	59	5
GO:0035335	peptidyl-tyrosine dephosphorylation	1.67e-07	4.34	5743	29	775	17
GO:0002576	platelet degranulation	1.74e-07	3.36	5743	43	914	23
GO:0045926	negative regulation of growth	1.74e-07	2.97	5743	67	837	29
GO:0006606	protein import into nucleus	1.74e-07	5.59	5743	26	553	14
GO:0042592	homeostatic process	1.77e-07	1.82	5743	312	817	81
GO:0001525	angiogenesis	1.77e-07	2.51	5743	91	956	38
GO:0002009	morphogenesis of an epithelium	1.84e-07	3.64	5743	78	486	24
GO:0045619	regulation of lymphocyte differentiation	1.85e-07	4.88	5743	45	445	17
GO:0001960	negative regulation of cytokine-mediated signaling pathway	1.98e-07	16.02	5743	10	251	7
GO:0007093	mitotic cell cycle checkpoint	2.03e-07	3.61	5743	33	965	20
GO:0030856	regulation of epithelial cell differentiation	2.14e-07	7.89	5743	22	364	11
GO:0006913	nucleocytoplasmic transport	2.17e-07	2.76	5743	66	978	31
GO:0010810	regulation of cell-substrate adhesion	2.22e-07	16.74	5743	49	56	8
GO:0045834	positive regulation of lipid metabolic process	2.34e-07	8.9	5743	39	182	11
GO:0045669	positive regulation of osteoblast differentiation	2.38e-07	9.09	5743	20	316	10
GO:0000077	DNA damage checkpoint	2.43e-07	3.77	5743	32	905	19
GO:0007179	transforming growth factor beta receptor signaling pathway	2.48e-07	3.9	5743	29	914	18
GO:0002703	regulation of leukocyte mediated immunity	2.57e-07	6.52	5743	33	347	13
GO:0023014	signal transduction by phosphorylation	2.64e-07	76.57	5743	6	50	4
GO:0009416	response to light stimulus	2.68e-07	2.84	5743	69	879	30
GO:0032467	positive regulation of cytokinesis	3.18e-07	10.48	5743	7	548	7
GO:0071777	positive regulation of cell cycle cytokinesis	3.18e-07	10.48	5743	7	548	7
GO:0071775	regulation of cell cycle cytokinesis	3.18e-07	10.48	5743	7	548	7
GO:0009991	response to extracellular stimulus	3.29e-07	3.54	5743	117	347	25
GO:0051170	nuclear import	3.35e-07	5.38	5743	27	553	14
GO:0046903	secretion	3.48e-07	2.08	5743	156	972	55
GO:0030308	negative regulation of cell growth	3.6e-07	3	5743	52	957	26
GO:0001938	positive regulation of endothelial cell proliferation	3.68e-07	4.28	5743	21	959	15
GO:0030879	mammary gland development	3.91e-07	5.18	5743	15	887	12
GO:0050731	positive regulation of peptidyl-tyrosine phosphorylation	4.29e-07	3.5	5743	34	966	20
GO:0033205	cell cycle cytokinesis	4.31e-07	8.8	5743	13	452	9
GO:0051046	regulation of secretion	4.34e-07	2.18	5743	139	929	49
GO:0006338	chromatin remodeling	4.47e-07	3.12	5743	46	960	24
GO:0051179	localization	4.48e-07	2.42	5743	114	832	40
GO:0043254	regulation of protein complex assembly	4.72e-07	5.61	5743	60	256	15
GO:0071222	cellular response to lipopolysaccharide	4.74e-07	11.26	5743	28	164	9
GO:0001952	regulation of cell-matrix adhesion	4.84e-07	4.1	5743	30	794	17
GO:0009607	response to biotic stimulus	4.85e-07	2	5743	176	931	57
GO:0030855	epithelial cell differentiation	4.96e-07	3.5	5743	51	708	22
GO:0030888	regulation of B cell proliferation	5.02e-07	6.88	5743	19	483	11
GO:0034764	positive regulation of transmembrane transport	5.21e-07	4.38	5743	29	724	16
GO:0051169	nuclear transport	5.22e-07	2.68	5743	68	978	31
GO:0046324	regulation of glucose import	5.38e-07	40.56	5743	12	59	5
GO:0051896	regulation of protein kinase B signaling cascade	5.46e-07	4.36	5743	29	727	16
GO:0045216	cell-cell junction organization	5.61e-07	3.53	5743	55	651	22
GO:0070229	negative regulation of lymphocyte apoptotic process	5.79e-07	30.61	5743	7	134	5
GO:0043547	positive regulation of GTPase activity	6.25e-07	3.1	5743	68	708	26
GO:0046578	regulation of Ras protein signal transduction	6.26e-07	4.29	5743	77	330	19
GO:0032368	regulation of lipid transport	6.31e-07	6.56	5743	18	535	11
GO:0002053	positive regulation of mesenchymal cell proliferation	6.39e-07	14.82	5743	12	226	7
GO:0045765	regulation of angiogenesis	6.59e-07	2.94	5743	63	837	27
GO:0071219	cellular response to molecule of bacterial origin	6.67e-07	10.87	5743	29	164	9
GO:0032319	regulation of Rho GTPase activity	6.98e-07	4.86	5743	48	394	16
GO:0051099	positive regulation of binding	7.19e-07	4.03	5743	31	781	17
GO:0050772	positive regulation of axonogenesis	7.41e-07	85.08	5743	15	18	4
GO:0010595	positive regulation of endothelial cell migration	7.44e-07	4.91	5743	19	801	13
GO:0051897	positive regulation of protein kinase B signaling cascade	7.56e-07	5.25	5743	22	646	13
GO:0043552	positive regulation of phosphatidylinositol 3-kinase activity	7.85e-07	21.17	5743	11	148	6
GO:0010639	negative regulation of organelle organization	7.98e-07	3.09	5743	59	787	25
GO:0006275	regulation of DNA replication	8.16e-07	3.3	5743	38	962	21
GO:0007612	learning	8.37e-07	5.96	5743	22	526	12
GO:0016572	histone phosphorylation	8.86e-07	58.01	5743	6	66	4
GO:0009059	macromolecule biosynthetic process	8.87e-07	1.61	5743	397	960	107
GO:0043154	negative regulation of cysteine-type endopeptidase activity involved in apoptotic process	9e-07	4.94	5743	20	755	13
GO:0042326	negative regulation of phosphorylation	9.23e-07	3.98	5743	40	649	18
GO:0031570	DNA integrity checkpoint	9.5e-07	3.43	5743	37	905	20
GO:0046427	positive regulation of JAK-STAT cascade	9.7e-07	32.56	5743	9	98	5
GO:0030509	BMP signaling pathway	9.73e-07	4.79	5743	15	959	12
GO:0045639	positive regulation of myeloid cell differentiation	9.83e-07	5.86	5743	22	535	12
GO:0045165	cell fate commitment	9.87e-07	5.72	5743	31	421	13
GO:0060393	regulation of pathway-restricted SMAD protein phosphorylation	1.03e-06	5.44	5743	11	959	10
GO:0001818	negative regulation of cytokine production	1.04e-06	3.94	5743	53	523	19
GO:0045580	regulation of T cell differentiation	1.07e-06	5.84	5743	35	365	13
GO:0043535	regulation of blood vessel endothelial cell migration	1.09e-06	4.46	5743	17	984	13
GO:0030099	myeloid cell differentiation	1.1e-06	3.87	5743	49	575	19
GO:0034645	cellular macromolecule biosynthetic process	1.1e-06	1.63	5743	375	960	102
GO:0046425	regulation of JAK-STAT cascade	1.15e-06	21.98	5743	16	98	6
GO:0032355	response to estradiol stimulus	1.16e-06	3.44	5743	39	856	20
GO:0048041	focal adhesion assembly	1.17e-06	8.74	5743	7	657	7
GO:0050871	positive regulation of B cell activation	1.27e-06	5.8	5743	23	517	12
GO:0002902	regulation of B cell apoptotic process	1.29e-06	26.3	5743	7	156	5
GO:0048589	developmental growth	1.35e-06	3.67	5743	53	590	20
GO:0010563	negative regulation of phosphorus metabolic process	1.39e-06	4.16	5743	41	572	17
GO:0045936	negative regulation of phosphate metabolic process	1.39e-06	4.16	5743	41	572	17
GO:0051241	negative regulation of multicellular organismal process	1.41e-06	2.31	5743	109	914	40
GO:0033036	macromolecule localization	1.41e-06	3.12	5743	94	509	26
GO:0090218	positive regulation of lipid kinase activity	1.44e-06	19.4	5743	12	148	6
GO:0071216	cellular response to biotic stimulus	1.46e-06	4.23	5743	33	658	16
GO:0045840	positive regulation of mitosis	1.47e-06	4.64	5743	19	846	13
GO:0051785	positive regulation of nuclear division	1.47e-06	4.64	5743	19	846	13
GO:0010517	regulation of phospholipase activity	1.48e-06	4.66	5743	52	379	16
GO:0042059	negative regulation of epidermal growth factor receptor signaling pathway	1.5e-06	6.84	5743	16	525	10
GO:0002718	regulation of cytokine production involved in immune response	1.56e-06	4.46	5743	18	929	13
GO:0007160	cell-matrix adhesion	1.63e-06	6.28	5743	34	323	12
GO:0050900	leukocyte migration	1.63e-06	2.39	5743	88	984	36
GO:0007044	cell-substrate junction assembly	1.7e-06	5.99	5743	13	737	10
GO:0048468	cell development	1.76e-06	2.26	5743	125	854	42
GO:0046634	regulation of alpha-beta T cell activation	1.77e-06	9.4	5743	25	220	9
GO:0050770	regulation of axonogenesis	1.79e-06	23.16	5743	31	48	6
GO:0090092	regulation of transmembrane receptor protein serine/threonine kinase signaling pathway	1.8e-06	2.88	5743	52	959	25
GO:0051248	negative regulation of protein metabolic process	1.82e-06	2.11	5743	128	998	47
GO:0032465	regulation of cytokinesis	1.83e-06	6.04	5743	10	856	9
GO:0033143	regulation of intracellular steroid hormone receptor signaling pathway	1.86e-06	5.2	5743	19	698	12
GO:0043507	positive regulation of JUN kinase activity	1.87e-06	5.6	5743	23	535	12
GO:0007498	mesoderm development	1.89e-06	19.98	5743	15	115	6
GO:0031396	regulation of protein ubiquitination	1.93e-06	3.53	5743	65	525	21
GO:2000106	regulation of leukocyte apoptotic process	1.96e-06	14.32	5743	18	156	7
GO:0043393	regulation of protein binding	1.98e-06	5.57	5743	37	362	13
GO:0048660	regulation of smooth muscle cell proliferation	2.05e-06	3.76	5743	31	837	17
GO:0050853	B cell receptor signaling pathway	2.05e-06	30.68	5743	12	78	5
GO:0032269	negative regulation of cellular protein metabolic process	2.05e-06	2.16	5743	117	998	44
GO:0043506	regulation of JUN kinase activity	2.1e-06	5.17	5743	27	535	13
GO:0042058	regulation of epidermal growth factor receptor signaling pathway	2.19e-06	4.29	5743	22	851	14
GO:0033189	response to vitamin A	2.23e-06	9.37	5743	28	197	9
GO:0050727	regulation of inflammatory response	2.29e-06	2.83	5743	70	784	27
GO:2001020	regulation of response to DNA damage stimulus	2.49e-06	4.21	5743	28	730	15
GO:0043623	cellular protein complex assembly	2.53e-06	2.65	5743	81	804	30
GO:2000251	positive regulation of actin cytoskeleton reorganization	2.56e-06	40.66	5743	5	113	4
GO:0010464	regulation of mesenchymal cell proliferation	2.62e-06	12.71	5743	14	226	7
GO:0070498	interleukin-1-mediated signaling pathway	2.78e-06	19.78	5743	6	242	5
GO:0060191	regulation of lipase activity	3.03e-06	3.01	5743	61	750	24
GO:0052547	regulation of peptidase activity	3.1e-06	3.08	5743	92	507	25
GO:0033044	regulation of chromosome organization	3.13e-06	4.76	5743	33	512	14
GO:0010862	positive regulation of pathway-restricted SMAD protein phosphorylation	3.15e-06	5.99	5743	8	959	8
GO:0042476	odontogenesis	3.2e-06	3.69	5743	26	959	16
GO:0033077	T cell differentiation in thymus	3.25e-06	7.61	5743	10	604	8
GO:0018107	peptidyl-threonine phosphorylation	3.31e-06	26.1	5743	10	110	5
GO:0090304	nucleic acid metabolic process	3.33e-06	1.41	5743	707	998	173
GO:0043407	negative regulation of MAP kinase activity	3.4e-06	5.04	5743	29	511	13
GO:0048610	cellular process involved in reproduction	3.41e-06	2.39	5743	83	984	34
GO:0002819	regulation of adaptive immune response	3.52e-06	4.71	5743	33	517	14
GO:0051592	response to calcium ion	3.61e-06	3.33	5743	36	910	19
GO:0010518	positive regulation of phospholipase activity	3.64e-06	4.31	5743	49	435	16
GO:0031667	response to nutrient levels	3.73e-06	3.43	5743	106	347	22
GO:0007162	negative regulation of cell adhesion	3.76e-06	4.44	5743	38	511	15
GO:0000902	cell morphogenesis	3.8e-06	3.86	5743	55	487	18
GO:0051983	regulation of chromosome segregation	3.82e-06	4.61	5743	17	880	12
GO:0050671	positive regulation of lymphocyte proliferation	3.83e-06	4.1	5743	38	590	16
GO:0090100	positive regulation of transmembrane receptor protein serine/threonine kinase signaling pathway	3.83e-06	3.51	5743	29	959	17
GO:0010035	response to inorganic substance	3.84e-06	2.42	5743	131	651	36
GO:0009896	positive regulation of catabolic process	4.13e-06	3.32	5743	46	752	20
GO:0010469	regulation of receptor activity	4.15e-06	4.95	5743	15	851	11
GO:2000241	regulation of reproductive process	4.19e-06	3.55	5743	50	614	19
GO:0002706	regulation of lymphocyte mediated immunity	4.23e-06	5.33	5743	25	517	12
GO:0043330	response to exogenous dsRNA	4.25e-06	22.57	5743	8	159	5
GO:0034612	response to tumor necrosis factor	4.46e-06	4.35	5743	37	535	15
GO:0016570	histone modification	4.55e-06	2.47	5743	73	989	31
GO:0010212	response to ionizing radiation	4.56e-06	2.96	5743	52	859	23
GO:0007266	Rho protein signal transduction	4.64e-06	4.31	5743	20	867	13
GO:2000117	negative regulation of cysteine-type endopeptidase activity	4.73e-06	4.49	5743	22	755	13
GO:0042307	positive regulation of protein import into nucleus	4.77e-06	4.29	5743	26	720	14
GO:0031099	regeneration	4.91e-06	4.14	5743	44	505	16
GO:0052548	regulation of endopeptidase activity	4.95e-06	3.09	5743	88	507	24
GO:0001933	negative regulation of protein phosphorylation	4.97e-06	4.15	5743	32	649	15
GO:0007043	cell-cell junction assembly	5.2e-06	4.17	5743	33	626	15
GO:0002699	positive regulation of immune effector process	5.21e-06	7.46	5743	37	208	10
GO:0032271	regulation of protein polymerization	5.22e-06	7.24	5743	31	256	10
GO:0031400	negative regulation of protein modification process	5.26e-06	3.19	5743	86	482	23
GO:0042110	T cell activation	5.38e-06	3.02	5743	49	855	22
GO:0001764	neuron migration	5.41e-06	10.04	5743	23	199	8
GO:0001937	negative regulation of endothelial cell proliferation	5.46e-06	5.27	5743	13	839	10
GO:0032946	positive regulation of mononuclear cell proliferation	5.72e-06	3.99	5743	39	590	16
GO:0021700	developmental maturation	5.79e-06	3.66	5743	49	576	18
GO:0002761	regulation of myeloid leukocyte differentiation	6.07e-06	4.81	5743	29	535	13
GO:1900274	regulation of phospholipase C activity	6.3e-06	4.09	5743	45	499	16
GO:0010863	positive regulation of phospholipase C activity	6.3e-06	4.09	5743	45	499	16
GO:0016311	dephosphorylation	6.32e-06	2.52	5743	67	988	29
GO:0051222	positive regulation of protein transport	6.37e-06	4.29	5743	63	340	16
GO:0006975	DNA damage induced protein phosphorylation	6.41e-06	63.81	5743	3	90	3
GO:0060193	positive regulation of lipase activity	6.56e-06	4.46	5743	51	379	15
GO:2001236	regulation of extrinsic apoptotic signaling pathway	6.61e-06	8	5743	8	628	7
GO:0031577	spindle checkpoint	6.68e-06	4.07	5743	19	965	13
GO:2000377	regulation of reactive oxygen species metabolic process	6.82e-06	4.72	5743	20	730	12
GO:0043524	negative regulation of neuron apoptotic process	6.86e-06	8.34	5743	31	200	9
GO:0061041	regulation of wound healing	7.01e-06	3.93	5743	29	755	15
GO:0007050	cell cycle arrest	7.26e-06	2.71	5743	55	962	25
GO:0035023	regulation of Rho protein signal transduction	7.26e-06	5.14	5743	44	330	13
GO:0030100	regulation of endocytosis	7.32e-06	3.5	5743	42	703	18
GO:0051047	positive regulation of secretion	7.53e-06	7.66	5743	75	100	10
GO:0090003	regulation of establishment of protein localization in plasma membrane	7.76e-06	19.72	5743	8	182	5
GO:0032570	response to progesterone stimulus	8.19e-06	4.61	5743	15	914	11
GO:0042176	regulation of protein catabolic process	8.19e-06	2.77	5743	53	940	24
GO:0008104	protein localization	8.26e-06	3.09	5743	84	509	23
GO:0050866	negative regulation of cell activation	8.27e-06	4.07	5743	49	461	16
GO:0031960	response to corticosteroid stimulus	8.35e-06	4.78	5743	55	306	14
GO:0070665	positive regulation of leukocyte proliferation	8.55e-06	3.89	5743	40	590	16
GO:0007409	axonogenesis	8.56e-06	9.66	5743	26	183	8
GO:0032680	regulation of tumor necrosis factor production	8.58e-06	4.32	5743	23	752	13
GO:0051147	regulation of muscle cell differentiation	8.59e-06	4.73	5743	31	509	13
GO:2000107	negative regulation of leukocyte apoptotic process	8.69e-06	21.43	5743	10	134	5
GO:0010721	negative regulation of cell development	8.83e-06	4.71	5743	31	511	13
GO:0017038	protein import	9.14e-06	4.25	5743	44	461	15
GO:0060828	regulation of canonical Wnt receptor signaling pathway	9.22e-06	3.52	5743	46	639	18
GO:0008629	induction of apoptosis by intracellular signals	9.7e-06	3.58	5743	30	856	16
GO:0007584	response to nutrient	9.91e-06	4.52	5743	76	251	15
GO:0002822	regulation of adaptive immune response based on somatic recombination of immune receptors built from immunoglobulin superfamily domains	1.02e-05	4.66	5743	31	517	13
GO:0071174	mitotic cell cycle spindle checkpoint	1.02e-05	4.2	5743	17	965	12
GO:0045839	negative regulation of mitosis	1.02e-05	4.2	5743	17	965	12
GO:0051784	negative regulation of nuclear division	1.02e-05	4.2	5743	17	965	12
GO:2001233	regulation of apoptotic signaling pathway	1.04e-05	5.15	5743	14	797	10
GO:0031032	actomyosin structure organization	1.05e-05	5.49	5743	16	654	10
GO:0030111	regulation of Wnt receptor signaling pathway	1.06e-05	3.03	5743	61	684	22
GO:0033209	tumor necrosis factor-mediated signaling pathway	1.06e-05	6.44	5743	15	535	9
GO:0048511	rhythmic process	1.09e-05	2.55	5743	61	998	27
GO:0071260	cellular response to mechanical stimulus	1.11e-05	4.84	5743	25	569	12
GO:0042129	regulation of T cell proliferation	1.14e-05	6.9	5743	40	208	10
GO:0009612	response to mechanical stimulus	1.14e-05	2.65	5743	55	984	25
GO:0061138	morphogenesis of a branching epithelium	1.16e-05	2.84	5743	46	966	22
GO:0031334	positive regulation of protein complex assembly	1.24e-05	3.3	5743	31	953	17
GO:0016569	covalent chromatin modification	1.27e-05	2.37	5743	76	989	31
GO:0034351	negative regulation of glial cell apoptotic process	1.27e-05	382.87	5743	2	15	2
GO:0034350	regulation of glial cell apoptotic process	1.27e-05	382.87	5743	2	15	2
GO:0002695	negative regulation of leukocyte activation	1.27e-05	4.15	5743	45	461	15
GO:0001819	positive regulation of cytokine production	1.33e-05	5.55	5743	60	207	12
GO:0035295	tube development	1.33e-05	3.7	5743	28	832	15
GO:0042517	positive regulation of tyrosine phosphorylation of Stat3 protein	1.35e-05	33.49	5743	7	98	4
GO:0010811	positive regulation of cell-substrate adhesion	1.37e-05	23.93	5743	24	50	5
GO:0045768	positive regulation of anti-apoptosis	1.39e-05	7.32	5743	13	483	8
GO:0032526	response to retinoic acid	1.4e-05	8.97	5743	26	197	8
GO:0014013	regulation of gliogenesis	1.51e-05	22.23	5743	17	76	5
GO:0043113	receptor clustering	1.51e-05	9.67	5743	7	509	6
GO:0031644	regulation of neurological system process	1.52e-05	2.86	5743	62	746	23
GO:0006184	GTP catabolic process	1.53e-05	4.54	5743	54	328	14
GO:0031668	cellular response to extracellular stimulus	1.56e-05	3.62	5743	49	550	17
GO:0045058	T cell selection	1.59e-05	7.07	5743	8	711	7
GO:0030239	myofibril assembly	1.63e-05	11.46	5743	9	334	6
GO:0060338	regulation of type I interferon-mediated signaling pathway	1.63e-05	5.69	5743	9	897	8
GO:0032940	secretion by cell	1.67e-05	2.05	5743	124	972	43
GO:0032231	regulation of actin filament bundle assembly	1.69e-05	4.12	5743	24	755	13
GO:0045785	positive regulation of cell adhesion	1.69e-05	2.94	5743	49	836	21
GO:0045766	positive regulation of angiogenesis	1.7e-05	4.53	5743	34	485	13
GO:0090004	positive regulation of establishment of protein localization in plasma membrane	1.71e-05	25.24	5743	5	182	4
GO:0072215	regulation of metanephros development	1.72e-05	7.93	5743	6	724	6
GO:0060249	anatomical structure homeostasis	1.75e-05	2.67	5743	63	855	25
GO:0045736	negative regulation of cyclin-dependent protein kinase activity	1.75e-05	4.29	5743	15	981	11
GO:0010959	regulation of metal ion transport	1.75e-05	2.91	5743	57	763	22
GO:0023052	signaling	1.76e-05	1.89	5743	201	785	52
GO:0018210	peptidyl-threonine modification	1.8e-05	20.08	5743	13	110	5
GO:0051899	membrane depolarization	1.89e-05	9.78	5743	16	257	7
GO:0048639	positive regulation of developmental growth	1.91e-05	36.81	5743	13	48	4
GO:0008630	DNA damage response, signal transduction resulting in induction of apoptosis	1.93e-05	4.79	5743	14	856	10
GO:0048469	cell maturation	1.99e-05	3.71	5743	43	576	16
GO:0046636	negative regulation of alpha-beta T cell activation	1.99e-05	16.32	5743	8	220	5
GO:0007262	STAT protein import into nucleus	2.04e-05	44.87	5743	3	128	3
GO:0060251	regulation of glial cell proliferation	2.04e-05	77.61	5743	6	37	3
GO:0042509	regulation of tyrosine phosphorylation of STAT protein	2.05e-05	11.56	5743	10	298	6
GO:0006887	exocytosis	2.08e-05	2.39	5743	79	914	30
GO:0043331	response to dsRNA	2.11e-05	18.06	5743	10	159	5
GO:0031056	regulation of histone modification	2.23e-05	21.53	5743	23	58	5
GO:0007229	integrin-mediated signaling pathway	2.29e-05	3.75	5743	26	825	14
GO:0031647	regulation of protein stability	2.3e-05	2.9	5743	41	967	20
GO:0006260	DNA replication	2.31e-05	2.22	5743	100	905	35
GO:0048524	positive regulation of viral reproduction	2.31e-05	3.16	5743	31	997	17
GO:0043112	receptor metabolic process	2.32e-05	5.66	5743	22	461	10
GO:0002753	cytoplasmic pattern recognition receptor signaling pathway	2.35e-05	10.98	5743	5	523	5
GO:0070423	nucleotide-binding oligomerization domain containing signaling pathway	2.35e-05	10.98	5743	5	523	5
GO:0010596	negative regulation of endothelial cell migration	2.36e-05	4.49	5743	13	984	10
GO:0060749	mammary gland alveolus development	2.43e-05	7.37	5743	9	606	7
GO:0043280	positive regulation of cysteine-type endopeptidase activity involved in apoptotic process	2.44e-05	4.19	5743	42	457	14
GO:2001056	positive regulation of cysteine-type endopeptidase activity	2.44e-05	4.19	5743	42	457	14
GO:0046330	positive regulation of JNK cascade	2.47e-05	4.62	5743	19	720	11
GO:0071378	cellular response to growth hormone stimulus	2.52e-05	10.75	5743	5	534	5
GO:0060396	growth hormone receptor signaling pathway	2.52e-05	10.75	5743	5	534	5
GO:0042493	response to drug	2.53e-05	2.66	5743	120	485	27
GO:0032320	positive regulation of Ras GTPase activity	2.56e-05	3.68	5743	46	543	16
GO:0038084	vascular endothelial growth factor signaling pathway	2.57e-05	13.22	5743	6	362	5
GO:0048661	positive regulation of smooth muscle cell proliferation	2.59e-05	4.21	5743	21	779	12
GO:0060742	epithelial cell differentiation involved in prostate gland development	2.66e-05	8.87	5743	7	555	6
GO:0048013	ephrin receptor signaling pathway	2.72e-05	7.7	5743	10	522	7
GO:0051250	negative regulation of lymphocyte activation	2.73e-05	4.15	5743	42	461	14
GO:0071478	cellular response to radiation	2.9e-05	5.84	5743	28	351	10
GO:0042516	regulation of tyrosine phosphorylation of Stat3 protein	2.92e-05	29.3	5743	8	98	4
GO:0042531	positive regulation of tyrosine phosphorylation of STAT protein	2.92e-05	29.3	5743	8	98	4
GO:0051101	regulation of DNA binding	2.98e-05	3.28	5743	30	933	16
GO:0032663	regulation of interleukin-2 production	2.98e-05	5.57	5743	23	448	10
GO:0000280	nuclear division	3.12e-05	2.67	5743	82	655	25
GO:0007067	mitosis	3.12e-05	2.67	5743	82	655	25
GO:0007254	JNK cascade	3.13e-05	6.72	5743	14	488	8
GO:0070507	regulation of microtubule cytoskeleton organization	3.21e-05	3.7	5743	37	629	15
GO:0034616	response to laminar fluid shear stress	3.33e-05	9.34	5743	8	461	6
GO:0048568	embryonic organ development	3.34e-05	2.86	5743	43	934	20
GO:0033261	regulation of S phase	3.49e-05	6.05	5743	19	450	9
GO:0032886	regulation of microtubule-based process	3.49e-05	4.86	5743	43	330	12
GO:0032753	positive regulation of interleukin-4 production	3.5e-05	319.06	5743	4	9	2
GO:0060252	positive regulation of glial cell proliferation	3.5e-05	255.24	5743	3	15	2
GO:0034446	substrate adhesion-dependent cell spreading	3.52e-05	16.84	5743	11	155	5
GO:0042113	B cell activation	3.52e-05	3.88	5743	34	609	14
GO:0006139	nucleobase-containing compound metabolic process	3.78e-05	1.32	5743	910	998	208
GO:0010952	positive regulation of peptidase activity	3.8e-05	3.85	5743	49	457	15
GO:0045841	negative regulation of mitotic metaphase/anaphase transition	3.84e-05	4.09	5743	16	965	11
GO:0033146	regulation of intracellular estrogen receptor signaling pathway	3.87e-05	14.36	5743	8	250	5
GO:0016567	protein ubiquitination	3.95e-05	1.97	5743	130	987	44
GO:0007267	cell-cell signaling	4.07e-05	1.87	5743	196	785	50
GO:0060736	prostate gland growth	4.09e-05	9.73	5743	5	590	5
GO:0046637	regulation of alpha-beta T cell differentiation	4.22e-05	9.14	5743	20	220	7
GO:0048771	tissue remodeling	4.33e-05	3.83	5743	25	779	13
GO:0007610	behavior	4.5e-05	2.26	5743	110	763	33
GO:0046039	GTP metabolic process	4.55e-05	4.15	5743	59	328	14
GO:0033006	regulation of mast cell activation involved in immune response	4.62e-05	25.41	5743	8	113	4
GO:0048814	regulation of dendrite morphogenesis	4.77e-05	24.13	5743	7	136	4
GO:0045197	establishment or maintenance of epithelial cell apical/basal polarity	4.81e-05	59.82	5743	6	48	3
GO:0032874	positive regulation of stress-activated MAPK cascade	4.86e-05	4.39	5743	20	720	11
GO:0070304	positive regulation of stress-activated protein kinase signaling cascade	4.86e-05	4.39	5743	20	720	11
GO:0007260	tyrosine phosphorylation of STAT protein	4.91e-05	33.98	5743	3	169	3
GO:0033145	positive regulation of intracellular steroid hormone receptor signaling pathway	5e-05	11.45	5743	6	418	5
GO:0014015	positive regulation of gliogenesis	5.1e-05	27.48	5743	11	76	4
GO:0048146	positive regulation of fibroblast proliferation	5.12e-05	4.36	5743	20	724	11
GO:0032371	regulation of sterol transport	5.31e-05	15.18	5743	11	172	5
GO:0032374	regulation of cholesterol transport	5.31e-05	15.18	5743	11	172	5
GO:0050877	neurological system process	5.39e-05	2.01	5743	161	763	43
GO:0043269	regulation of ion transport	5.49e-05	2.66	5743	65	763	23
GO:0033993	response to lipid	5.66e-05	4.66	5743	26	521	11
GO:0007616	long-term memory	5.67e-05	18.75	5743	5	245	4
GO:0006919	activation of cysteine-type endopeptidase activity involved in apoptotic process	5.73e-05	4.44	5743	34	457	12
GO:0097202	activation of cysteine-type endopeptidase activity	5.73e-05	4.44	5743	34	457	12
GO:0044253	positive regulation of multicellular organismal metabolic process	5.79e-05	6.47	5743	6	887	6
GO:0061097	regulation of protein tyrosine kinase activity	5.89e-05	4.12	5743	18	851	11
GO:0033148	positive regulation of intracellular estrogen receptor signaling pathway	5.96e-05	18.38	5743	5	250	4
GO:0050684	regulation of mRNA processing	5.98e-05	3.96	5743	16	998	11
GO:0043161	proteasomal ubiquitin-dependent protein catabolic process	6.05e-05	2.33	5743	70	987	28
GO:0048638	regulation of developmental growth	6.1e-05	4.07	5743	36	509	13
GO:0045767	regulation of anti-apoptosis	6.16e-05	5.63	5743	19	483	9
GO:0010950	positive regulation of endopeptidase activity	6.25e-05	3.91	5743	45	457	14
GO:0045931	positive regulation of mitotic cell cycle	6.26e-05	4.24	5743	14	967	10
GO:0048285	organelle fission	6.5e-05	2.58	5743	85	655	25
GO:0007276	gamete generation	6.52e-05	4.94	5743	93	150	12
GO:0045732	positive regulation of protein catabolic process	6.54e-05	4.12	5743	26	643	12
GO:0008625	induction of apoptosis via death domain receptors	6.58e-05	6.39	5743	6	899	6
GO:0007171	activation of transmembrane receptor protein tyrosine kinase activity	6.58e-05	8.89	5743	5	646	5
GO:0009913	epidermal cell differentiation	6.62e-05	4.65	5743	17	727	10
GO:0007275	multicellular organismal development	6.71e-05	1.69	5743	308	728	66
GO:0046825	regulation of protein export from nucleus	6.73e-05	5.12	5743	10	898	8
GO:0002698	negative regulation of immune effector process	6.73e-05	7.01	5743	23	285	8
GO:0034621	cellular macromolecular complex subunit organization	6.75e-05	1.72	5743	204	964	59
GO:0030048	actin filament-based movement	7.11e-05	3.82	5743	21	858	12
GO:0010935	regulation of macrophage cytokine production	7.17e-05	6.28	5743	6	914	6
GO:0022602	ovulation cycle process	7.62e-05	2.97	5743	34	966	17
GO:0060263	regulation of respiratory burst	7.64e-05	159.53	5743	2	36	2
GO:0043536	positive regulation of blood vessel endothelial cell migration	7.74e-05	6.17	5743	9	724	7
GO:0035909	aorta morphogenesis	7.79e-05	28.86	5743	3	199	3
GO:0010799	regulation of peptidyl-threonine phosphorylation	8.01e-05	10.38	5743	6	461	5
GO:0010498	proteasomal protein catabolic process	8.02e-05	2.29	5743	71	987	28
GO:0090342	regulation of cell aging	8.1e-05	6.12	5743	9	730	7
GO:0045773	positive regulation of axon extension	8.22e-05	51.28	5743	7	48	3
GO:0002573	myeloid leukocyte differentiation	8.32e-05	28.36	5743	27	30	4
GO:0032233	positive regulation of actin filament bundle assembly	8.4e-05	63.34	5743	16	17	3
GO:0060333	interferon-gamma-mediated signaling pathway	8.43e-05	10.84	5743	20	159	6
GO:2000514	regulation of CD4-positive, alpha-beta T cell activation	8.52e-05	10.61	5743	17	191	6
GO:0050768	negative regulation of neurogenesis	8.67e-05	4.89	5743	23	511	10
GO:0050857	positive regulation of antigen receptor-mediated signaling pathway	8.67e-05	44.18	5743	5	78	3
GO:0016525	negative regulation of angiogenesis	8.67e-05	3.45	5743	22	984	13
GO:0033003	regulation of mast cell activation	8.76e-05	22.59	5743	9	113	4
GO:0032793	positive regulation of CREB transcription factor activity	8.99e-05	166.46	5743	3	23	2
GO:0070670	response to interleukin-4	9.06e-05	27.61	5743	3	208	3
GO:0051641	cellular localization	9.07e-05	2.19	5743	84	966	31
GO:0006898	receptor-mediated endocytosis	9.09e-05	5.35	5743	36	298	10
GO:0008156	negative regulation of DNA replication	9.2e-05	3.88	5743	17	957	11
GO:0010717	regulation of epithelial to mesenchymal transition	9.27e-05	3.87	5743	17	959	11
GO:0032446	protein modification by small protein conjugation	9.33e-05	1.91	5743	134	987	44
GO:0060389	pathway-restricted SMAD protein phosphorylation	9.66e-05	5.99	5743	6	959	6
GO:0007569	cell aging	9.78e-05	4.51	5743	29	483	11
GO:2000351	regulation of endothelial cell apoptotic process	9.8e-05	49.23	5743	7	50	3
GO:0048167	regulation of synaptic plasticity	9.83e-05	4.45	5743	27	526	11
GO:0045061	thymic T cell selection	0.000101	6.92	5743	7	711	6
GO:0030010	establishment of cell polarity	0.000101	57.43	5743	12	25	3
GO:0002040	sprouting angiogenesis	0.000102	51.74	5743	9	37	3
GO:0014065	phosphatidylinositol 3-kinase cascade	0.000102	48.26	5743	7	51	3
GO:0032369	negative regulation of lipid transport	0.000104	9.87	5743	6	485	5
GO:0050804	regulation of synaptic transmission	0.000105	2.87	5743	51	746	19
GO:0035065	regulation of histone acetylation	0.000107	24.75	5743	16	58	4
GO:0045638	negative regulation of myeloid cell differentiation	0.000108	3.24	5743	25	994	14
GO:0043586	tongue development	0.000108	26.1	5743	3	220	3
GO:0021954	central nervous system neuron development	0.000109	12.99	5743	11	201	5
GO:0042346	positive regulation of NF-kappaB import into nucleus	0.000111	261.05	5743	11	4	2
GO:0010718	positive regulation of epithelial to mesenchymal transition	0.000112	4.79	5743	10	959	8
GO:0010770	positive regulation of cell morphogenesis involved in differentiation	0.000112	4.79	5743	10	959	8
GO:0051988	regulation of attachment of spindle microtubules to kinetochore	0.000113	6.76	5743	7	728	6
GO:0051494	negative regulation of cytoskeleton organization	0.000113	3.44	5743	31	755	14
GO:0070534	protein K63-linked ubiquitination	0.000115	5.3	5743	8	949	7
GO:0045603	positive regulation of endothelial cell differentiation	0.000115	130.52	5743	2	44	2
GO:0010800	positive regulation of peptidyl-threonine phosphorylation	0.000115	12.46	5743	4	461	4
GO:0048730	epidermis morphogenesis	0.000116	7.9	5743	5	727	5
GO:0050792	regulation of viral reproduction	0.000116	2.88	5743	34	997	17
GO:0000084	S phase of mitotic cell cycle	0.000116	2.55	5743	65	798	23
GO:0030858	positive regulation of epithelial cell differentiation	0.000117	48.95	5743	8	44	3
GO:0060056	mammary gland involution	0.000117	9.71	5743	6	493	5
GO:0045184	establishment of protein localization	0.000119	1.51	5743	355	972	91
GO:0032409	regulation of transporter activity	0.000125	3.76	5743	24	763	12
GO:0033273	response to vitamin	0.000127	5.4	5743	54	197	10
GO:0050854	regulation of antigen receptor-mediated signaling pathway	0.000127	6.65	5743	12	504	7
GO:0046639	negative regulation of alpha-beta T cell differentiation	0.000129	17.4	5743	6	220	4
GO:0051969	regulation of transmission of nerve impulse	0.00013	2.75	5743	56	746	20
GO:0071248	cellular response to metal ion	0.000131	4.54	5743	35	398	11
GO:0010715	regulation of extracellular matrix disassembly	0.000132	17.25	5743	6	222	4
GO:0060216	definitive hemopoiesis	0.000133	9.35	5743	6	512	5
GO:0090066	regulation of anatomical structure size	0.000133	2.41	5743	58	988	24
GO:0002903	negative regulation of B cell apoptotic process	0.000136	32.14	5743	4	134	3
GO:2001022	positive regulation of response to DNA damage stimulus	0.000138	4.04	5743	15	948	10
GO:0030324	lung development	0.000139	6.66	5743	30	230	8
GO:0090303	positive regulation of wound healing	0.000139	132.02	5743	3	29	2
GO:2000756	regulation of peptidyl-lysine acetylation	0.000141	23.3	5743	17	58	4
GO:0010332	response to gamma radiation	0.000144	4.53	5743	21	604	10
GO:0000302	response to reactive oxygen species	0.000146	4.1	5743	37	454	12
GO:0051893	regulation of focal adhesion assembly	0.000149	13.15	5743	14	156	5
GO:0090109	regulation of cell-substrate junction assembly	0.000149	13.15	5743	14	156	5
GO:0051320	S phase	0.000152	2.59	5743	66	739	22
GO:0061245	establishment or maintenance of bipolar cell polarity	0.000152	44.87	5743	8	48	3
GO:0035088	establishment or maintenance of apical/basal cell polarity	0.000152	44.87	5743	8	48	3
GO:0034613	cellular protein localization	0.000153	3.14	5743	61	509	17
GO:0032321	positive regulation of Rho GTPase activity	0.000153	3.97	5743	32	543	12
GO:0002700	regulation of production of molecular mediator of immune response	0.000154	3.21	5743	27	929	14
GO:0048232	male gamete generation	0.000154	4.9	5743	86	150	11
GO:0007283	spermatogenesis	0.000154	4.9	5743	86	150	11
GO:0031116	positive regulation of microtubule polymerization	0.000158	22.88	5743	3	251	3
GO:0072584	caveolin-mediated endocytosis	0.000158	22.88	5743	3	251	3
GO:0007094	mitotic cell cycle spindle assembly checkpoint	0.000159	3.97	5743	15	965	10
GO:0045622	regulation of T-helper cell differentiation	0.000159	12.53	5743	12	191	5
GO:0046907	intracellular transport	0.000161	1.53	5743	322	978	84
GO:0032273	positive regulation of protein polymerization	0.000162	9.15	5743	15	251	6
GO:0071356	cellular response to tumor necrosis factor	0.000166	4.22	5743	28	535	11
GO:0043967	histone H4 acetylation	0.000167	5.37	5743	14	611	8
GO:0051496	positive regulation of stress fiber assembly	0.000169	220.88	5743	13	4	2
GO:0006302	double-strand break repair	0.000169	2.68	5743	43	948	19
GO:0030178	negative regulation of Wnt receptor signaling pathway	0.000171	3.61	5743	33	626	13
GO:0032675	regulation of interleukin-6 production	0.000172	3.73	5743	25	740	12
GO:0051817	modification of morphology or physiology of other organism involved in symbiotic interaction	0.000173	4.88	5743	18	589	9
GO:0035821	modification of morphology or physiology of other organism	0.000173	4.88	5743	18	589	9
GO:2000641	regulation of early endosome to late endosome transport	0.000174	106.35	5743	2	54	2
GO:0090170	regulation of Golgi inheritance	0.000174	106.35	5743	2	54	2
GO:0007091	mitotic metaphase/anaphase transition	0.000178	7.3	5743	5	787	5
GO:0048878	chemical homeostasis	0.00018	1.66	5743	214	972	60
GO:0007519	skeletal muscle tissue development	0.000185	22.7	5743	22	46	4
GO:0045725	positive regulation of glycogen biosynthetic process	0.000191	15.44	5743	6	248	4
GO:0031175	neuron projection development	0.000193	4.81	5743	33	362	10
GO:0043279	response to alkaloid	0.000196	3.63	5743	24	791	12
GO:0048145	regulation of fibroblast proliferation	0.000198	3.8	5743	30	604	12
GO:0008016	regulation of heart contraction	0.000198	3.04	5743	31	914	15
GO:0030890	positive regulation of B cell proliferation	0.000199	6.4	5743	13	483	7
GO:2000615	regulation of histone H3-K9 acetylation	0.000201	99.02	5743	2	58	2
GO:0007420	brain development	0.000202	2.45	5743	63	856	23
GO:0009203	ribonucleoside triphosphate catabolic process	0.000205	2.24	5743	84	855	28
GO:0009207	purine ribonucleoside triphosphate catabolic process	0.000205	2.24	5743	84	855	28
GO:0009146	purine nucleoside triphosphate catabolic process	0.000205	2.24	5743	84	855	28
GO:0046321	positive regulation of fatty acid oxidation	0.000207	33.13	5743	5	104	3
GO:0060491	regulation of cell projection assembly	0.000208	9.11	5743	19	199	6
GO:0022038	corpus callosum development	0.00021	27.79	5743	4	155	3
GO:0097061	dendritic spine organization	0.000211	20.88	5743	3	275	3
GO:0060997	dendritic spine morphogenesis	0.000211	20.88	5743	3	275	3
GO:0060079	regulation of excitatory postsynaptic membrane potential	0.000211	15.07	5743	6	254	4
GO:0015031	protein transport	0.000211	1.51	5743	345	972	88
GO:0042990	regulation of transcription factor import into nucleus	0.000212	7.66	5743	32	164	7
GO:0048609	multicellular organismal reproductive process	0.000214	3.12	5743	132	251	18
GO:0010310	regulation of hydrogen peroxide metabolic process	0.000217	106.35	5743	3	36	2
GO:0045927	positive regulation of growth	0.000217	14.24	5743	42	48	5
GO:0042993	positive regulation of transcription factor import into nucleus	0.000217	205.11	5743	14	4	2
GO:0046488	phosphatidylinositol metabolic process	0.000218	13.86	5743	28	74	5
GO:0006941	striated muscle contraction	0.000219	5.2	5743	14	631	8
GO:0032092	positive regulation of protein binding	0.000225	4.53	5743	16	713	9
GO:0034405	response to fluid shear stress	0.000228	7.47	5743	10	461	6
GO:0042475	odontogenesis of dentin-containing tooth	0.000229	4.15	5743	13	959	9
GO:2000379	positive regulation of reactive oxygen species metabolic process	0.000229	5.55	5743	10	724	7
GO:0055012	ventricular cardiac muscle cell differentiation	0.000231	26.92	5743	4	160	3
GO:0070727	cellular macromolecule localization	0.000234	3.04	5743	63	509	17
GO:0051053	negative regulation of DNA metabolic process	0.000235	3.25	5743	24	957	13
GO:0006310	DNA recombination	0.000235	2.3	5743	76	856	26
GO:0001911	negative regulation of leukocyte mediated cytotoxicity	0.000235	20.15	5743	3	285	3
GO:0031342	negative regulation of cell killing	0.000235	20.15	5743	3	285	3
GO:0070373	negative regulation of ERK1 and ERK2 cascade	0.000236	5.53	5743	10	727	7
GO:0032873	negative regulation of stress-activated MAPK cascade	0.000239	5.51	5743	10	730	7
GO:0070303	negative regulation of stress-activated protein kinase signaling cascade	0.000239	5.51	5743	10	730	7
GO:0010874	regulation of cholesterol efflux	0.00024	16.69	5743	8	172	4
GO:0050673	epithelial cell proliferation	0.000243	19.53	5743	14	84	4
GO:0042522	regulation of tyrosine phosphorylation of Stat5 protein	0.000246	8.11	5743	6	590	5
GO:0051384	response to glucocorticoid stimulus	0.000247	3.28	5743	50	526	15
GO:0007389	pattern specification process	0.000247	2.01	5743	122	844	36
GO:0016202	regulation of striated muscle tissue development	0.000248	4.14	5743	30	509	11
GO:0016044	cellular membrane organization	0.000253	2.95	5743	123	301	19
GO:0031669	cellular response to nutrient levels	0.000254	3.57	5743	38	550	13
GO:0051492	regulation of stress fiber assembly	0.00026	5.68	5743	21	385	8
GO:0009143	nucleoside triphosphate catabolic process	0.00026	2.21	5743	85	855	28
GO:2000177	regulation of neural precursor cell proliferation	0.000266	5.19	5743	15	590	8
GO:0051100	negative regulation of binding	0.000268	6.03	5743	28	272	8
GO:0034765	regulation of ion transmembrane transport	0.000271	3.76	5743	22	763	11
GO:0003012	muscle system process	0.000272	2.36	5743	68	858	24
GO:0016055	Wnt receptor signaling pathway	0.000272	2.48	5743	64	795	22
GO:0071299	cellular response to vitamin A	0.000279	11.21	5743	13	197	5
GO:0071300	cellular response to retinoic acid	0.000279	11.21	5743	13	197	5
GO:0061024	membrane organization	0.000281	2.92	5743	124	301	19
GO:0006359	regulation of transcription from RNA polymerase III promoter	0.000284	29.71	5743	5	116	3
GO:0071346	cellular response to interferon-gamma	0.000286	9.03	5743	24	159	6
GO:0048872	homeostasis of number of cells	0.000286	3.63	5743	28	678	12
GO:0070997	neuron death	0.000288	5.81	5743	12	577	7
GO:0010812	negative regulation of cell-substrate adhesion	0.00029	5.29	5743	17	511	8
GO:0045621	positive regulation of lymphocyte differentiation	0.00029	5.14	5743	29	347	9
GO:0046635	positive regulation of alpha-beta T cell activation	0.000293	43.07	5743	20	20	3
GO:0032494	response to peptidoglycan	0.000294	6.73	5743	9	569	6
GO:0042102	positive regulation of T cell proliferation	0.000298	7.16	5743	27	208	7
GO:0031623	receptor internalization	0.000301	6.41	5743	16	392	7
GO:0010038	response to metal ion	0.000302	2.05	5743	93	962	32
GO:0071241	cellular response to inorganic substance	0.000303	4.18	5743	38	398	11
GO:0008360	regulation of cell shape	0.000303	4.68	5743	40	307	10
GO:0034622	cellular macromolecular complex assembly	0.000304	1.71	5743	178	964	51
GO:0014074	response to purine-containing compound	0.000309	6.24	5743	8	690	6
GO:0010907	positive regulation of glucose metabolic process	0.00031	10.53	5743	11	248	5
GO:0045778	positive regulation of ossification	0.00033	3.74	5743	16	959	10
GO:0045628	regulation of T-helper 2 cell differentiation	0.000337	15.03	5743	8	191	4
GO:0048839	inner ear development	0.000337	4.36	5743	11	959	8
GO:0010871	negative regulation of receptor biosynthetic process	0.000339	17.78	5743	3	323	3
GO:0048634	regulation of muscle organ development	0.00034	4	5743	31	509	11
GO:0043401	steroid hormone mediated signaling pathway	0.000342	13.11	5743	6	292	4
GO:0042345	regulation of NF-kappaB import into nucleus	0.000343	168.91	5743	17	4	2
GO:2000243	positive regulation of reproductive process	0.000346	2.79	5743	33	997	16
GO:0071383	cellular response to steroid hormone stimulus	0.000346	7.87	5743	15	292	6
GO:2000569	regulation of T-helper 2 cell activation	0.000348	2871.5	5743	1	2	1
GO:2000570	positive regulation of T-helper 2 cell activation	0.000348	2871.5	5743	1	2	1
GO:2000318	positive regulation of T-helper 17 type immune response	0.000348	2871.5	5743	1	2	1
GO:2000316	regulation of T-helper 17 type immune response	0.000348	2871.5	5743	1	2	1
GO:0071173	spindle assembly checkpoint	0.000348	3.72	5743	16	965	10
GO:0044246	regulation of multicellular organismal metabolic process	0.000352	5.55	5743	7	887	6
GO:0034644	cellular response to UV	0.000357	6.36	5743	18	351	7
GO:0010906	regulation of glucose metabolic process	0.00036	6.75	5743	24	248	7
GO:0007257	activation of JUN kinase activity	0.000363	5.78	5743	13	535	7
GO:0007184	SMAD protein import into nucleus	0.000365	6.28	5743	5	914	5
GO:0001953	negative regulation of cell-matrix adhesion	0.000372	6.74	5743	10	511	6
GO:0001894	tissue homeostasis	0.000373	5.83	5743	31	254	8
GO:0071407	cellular response to organic cyclic compound	0.000379	5.91	5743	14	486	7
GO:0048598	embryonic morphogenesis	0.00038	3.58	5743	102	220	14
GO:0007090	regulation of S phase of mitotic cell cycle	0.000382	4.47	5743	12	856	8
GO:0050868	negative regulation of T cell activation	0.000382	4.03	5743	34	461	11
GO:0070875	positive regulation of glycogen metabolic process	0.00039	5.96	5743	8	723	6
GO:0019827	stem cell maintenance	0.000391	3.95	5743	20	727	10
GO:0032863	activation of Rac GTPase activity	0.000391	7.28	5743	6	657	5
GO:0048565	digestive tract development	0.000398	5.21	5743	19	464	8
GO:0035066	positive regulation of histone acetylation	0.000403	33.01	5743	9	58	3
GO:0034103	regulation of tissue remodeling	0.000407	36.2	5743	14	34	3
GO:0050773	regulation of dendrite development	0.000408	10.05	5743	12	238	5
GO:0045930	negative regulation of mitotic cell cycle	0.000414	3.49	5743	20	905	11
GO:0002719	negative regulation of cytokine production involved in immune response	0.000415	5.39	5743	7	914	6
GO:0002701	negative regulation of production of molecular mediator of immune response	0.000415	5.39	5743	7	914	6
GO:2001238	positive regulation of extrinsic apoptotic signaling pathway	0.000416	16.65	5743	3	345	3
GO:0010745	negative regulation of macrophage derived foam cell differentiation	0.000417	27.61	5743	6	104	3
GO:0045582	positive regulation of T cell differentiation	0.000417	5.52	5743	24	347	8
GO:0009154	purine ribonucleotide catabolic process	0.00042	2.16	5743	87	855	28
GO:0000255	allantoin metabolic process	0.00042	16.55	5743	3	347	3
GO:0006549	isoleucine metabolic process	0.00042	16.55	5743	3	347	3
GO:0006573	valine metabolic process	0.00042	16.55	5743	3	347	3
GO:0021983	pituitary gland development	0.000423	12.39	5743	6	309	4
GO:0048096	chromatin-mediated maintenance of transcription	0.000433	67.56	5743	2	85	2
GO:0051216	cartilage development	0.000436	4.23	5743	28	485	10
GO:0045648	positive regulation of erythrocyte differentiation	0.000439	8.01	5743	7	512	5
GO:0006886	intracellular protein transport	0.000442	1.67	5743	184	971	52
GO:0030833	regulation of actin filament polymerization	0.000455	6.54	5743	24	256	7
GO:0042551	neuron maturation	0.000458	8.94	5743	9	357	5
GO:0071780	mitotic cell cycle G2/M transition checkpoint	0.000466	8.77	5743	4	655	4
GO:0010543	regulation of platelet activation	0.000467	14.5	5743	9	176	4
GO:0030510	regulation of BMP signaling pathway	0.000469	6.52	5743	24	257	7
GO:0007172	signal complex assembly	0.000475	64.53	5743	2	89	2
GO:0009749	response to glucose stimulus	0.000478	2.82	5743	31	984	15
GO:0002067	glandular epithelial cell differentiation	0.000479	24.97	5743	5	138	3
GO:0042770	signal transduction in response to DNA damage	0.00048	2.55	5743	50	856	19
GO:0032673	regulation of interleukin-4 production	0.000481	127.62	5743	10	9	2
GO:0021987	cerebral cortex development	0.000483	5.15	5743	11	709	7
GO:0009636	response to toxin	0.000485	2.93	5743	36	818	15
GO:0042976	activation of Janus kinase activity	0.000488	15.78	5743	3	364	3
GO:0042977	activation of JAK2 kinase activity	0.000488	15.78	5743	3	364	3
GO:0048666	neuron development	0.000489	6.67	5743	30	201	7
GO:0031000	response to caffeine	0.00049	6.94	5743	6	690	5
GO:0030512	negative regulation of transforming growth factor beta receptor signaling pathway	0.000491	4.32	5743	12	887	8
GO:0000189	MAPK import into nucleus	0.000492	70.9	5743	3	54	2
GO:0043666	regulation of phosphoprotein phosphatase activity	0.000499	5.13	5743	11	713	7
GO:0017157	regulation of exocytosis	0.000507	3.09	5743	26	929	13
GO:0007188	G-protein signaling, coupled to cAMP nucleotide second messenger	0.000508	3.02	5743	32	833	14
GO:0060537	muscle tissue development	0.000512	11.73	5743	36	68	5
GO:0009261	ribonucleotide catabolic process	0.000512	2.14	5743	88	855	28
GO:0031670	cellular response to nutrient	0.000514	6.12	5743	19	346	7
GO:0002645	positive regulation of tolerance induction	0.000514	24.44	5743	5	141	3
GO:0002643	regulation of tolerance induction	0.000514	24.44	5743	5	141	3
GO:0010453	regulation of cell fate commitment	0.000517	6.12	5743	9	626	6
GO:0060267	positive regulation of respiratory burst	0.000522	1914.33	5743	1	3	1
GO:0000226	microtubule cytoskeleton organization	0.000531	4.67	5743	82	150	10
GO:0051924	regulation of calcium ion transport	0.000539	2.72	5743	47	763	17
GO:0010743	regulation of macrophage derived foam cell differentiation	0.000542	7.15	5743	14	344	6
GO:0030307	positive regulation of cell growth	0.000543	17.73	5743	27	48	4
GO:0019217	regulation of fatty acid metabolic process	0.000544	6.41	5743	25	251	7
GO:0043537	negative regulation of blood vessel endothelial cell migration	0.00055	4.54	5743	9	984	7
GO:2000758	positive regulation of peptidyl-lysine acetylation	0.000556	29.71	5743	10	58	3
GO:0043242	negative regulation of protein complex disassembly	0.000564	7.48	5743	18	256	6
GO:0009266	response to temperature stimulus	0.000567	2.6	5743	48	827	18
GO:0031100	organ regeneration	0.000567	4.45	5743	23	505	9
GO:0017015	regulation of transforming growth factor beta receptor signaling pathway	0.000571	3.24	5743	24	887	12
GO:0042511	positive regulation of tyrosine phosphorylation of Stat1 protein	0.000577	58.6	5743	2	98	2
GO:0042510	regulation of tyrosine phosphorylation of Stat1 protein	0.000577	58.6	5743	2	98	2
GO:0032720	negative regulation of tumor necrosis factor production	0.000581	14.01	5743	10	164	4
GO:0006605	protein targeting	0.000585	1.99	5743	95	971	32
GO:0032508	DNA duplex unwinding	0.000599	5.58	5743	15	480	7
GO:0032392	DNA geometric change	0.000599	5.58	5743	15	480	7
GO:0090399	replicative senescence	0.000602	10.32	5743	5	445	4
GO:0070231	T cell apoptotic process	0.000609	19.58	5743	4	220	3
GO:0046782	regulation of viral transcription	0.000619	2.88	5743	28	997	14
GO:0060603	mammary gland duct morphogenesis	0.000621	14.58	5743	3	394	3
GO:0030513	positive regulation of BMP signaling pathway	0.000635	29.91	5743	12	48	3
GO:0002828	regulation of type 2 immune response	0.00064	13.36	5743	9	191	4
GO:0045471	response to ethanol	0.000642	4.65	5743	32	347	9
GO:0032862	activation of Rho GTPase activity	0.000651	5.1	5743	12	657	7
GO:0031532	actin cytoskeleton reorganization	0.000651	5.1	5743	12	657	7
GO:0050690	regulation of defense response to virus by virus	0.000653	9.1	5743	12	263	5
GO:0009755	hormone-mediated signaling pathway	0.000658	4.27	5743	13	827	8
GO:0018205	peptidyl-lysine modification	0.000659	2.94	5743	32	856	14
GO:0032507	maintenance of protein location in cell	0.000666	5.38	5743	34	251	8
GO:0009952	anterior/posterior pattern specification	0.000667	2.67	5743	44	832	17
GO:0006936	muscle contraction	0.000669	2.38	5743	59	858	21
GO:0007219	Notch signaling pathway	0.000673	2.99	5743	26	959	13
GO:0043255	regulation of carbohydrate biosynthetic process	0.000677	7.31	5743	19	248	6
GO:0000115	regulation of transcription involved in S phase of mitotic cell cycle	0.000686	2871.5	5743	2	1	1
GO:0007163	establishment or maintenance of cell polarity	0.000689	7.92	5743	29	150	6
GO:0060021	palate development	0.00069	6.3	5743	29	220	7
GO:0010389	regulation of G2/M transition of mitotic cell cycle	0.000693	4.07	5743	18	706	9
GO:0043931	ossification involved in bone maturation	0.000697	1435.75	5743	1	4	1
GO:0050869	negative regulation of B cell activation	0.000702	6.45	5743	12	445	6
GO:0001954	positive regulation of cell-matrix adhesion	0.000703	28.71	5743	12	50	3
GO:0014910	regulation of smooth muscle cell migration	0.000704	4.39	5743	14	747	8
GO:0014706	striated muscle tissue development	0.000712	16.65	5743	30	46	4
GO:0043114	regulation of vascular permeability	0.000712	25.34	5743	8	85	3
GO:2000179	positive regulation of neural precursor cell proliferation	0.000718	5.32	5743	8	809	6
GO:0032927	positive regulation of activin receptor signaling pathway	0.000732	49.94	5743	2	115	2
GO:0050861	positive regulation of B cell receptor signaling pathway	0.000737	58.01	5743	3	66	2
GO:0035405	histone-threonine phosphorylation	0.000737	58.01	5743	3	66	2
GO:0060601	lateral sprouting from an epithelium	0.000739	49.51	5743	2	116	2
GO:0044003	modification by symbiont of host morphology or physiology	0.000741	104.42	5743	10	11	2
GO:0045995	regulation of embryonic development	0.000753	5.97	5743	23	293	7
GO:0042391	regulation of membrane potential	0.000755	4.15	5743	37	374	10
GO:0070647	protein modification by small protein conjugation or removal	0.000761	1.73	5743	158	987	47
GO:0051488	activation of anaphase-promoting complex activity	0.000763	18.1	5743	4	238	3
GO:0043370	regulation of CD4-positive, alpha-beta T cell differentiation	0.00077	9.4	5743	16	191	5
GO:0010762	regulation of fibroblast migration	0.000773	9.47	5743	5	485	4
GO:0010763	positive regulation of fibroblast migration	0.000773	9.47	5743	5	485	4
GO:0034284	response to monosaccharide stimulus	0.000783	119.65	5743	32	3	2
GO:0009746	response to hexose stimulus	0.000783	119.65	5743	32	3	2
GO:0045749	negative regulation of S phase of mitotic cell cycle	0.000795	6.25	5743	6	766	5
GO:0001568	blood vessel development	0.000801	3.22	5743	40	579	13
GO:0072111	cell proliferation involved in kidney development	0.000802	17.8	5743	4	242	3
GO:0051259	protein oligomerization	0.000804	1.97	5743	103	904	32
GO:0032024	positive regulation of insulin secretion	0.000813	26.55	5743	11	59	3
GO:0060416	response to growth hormone stimulus	0.000815	24.2	5743	8	89	3
GO:0052312	modulation of transcription in other organism involved in symbiotic interaction	0.000817	6.96	5743	7	589	5
GO:0009629	response to gravity	0.000821	13.26	5743	3	433	3
GO:0038061	NIK/NF-kappaB cascade	0.000825	9.26	5743	5	496	4
GO:0090370	negative regulation of cholesterol efflux	0.000826	44.87	5743	2	128	2
GO:0055015	ventricular cardiac muscle cell development	0.000831	9.24	5743	5	497	4
GO:0061098	positive regulation of protein tyrosine kinase activity	0.000831	13.05	5743	11	160	4
GO:0050777	negative regulation of immune response	0.000834	4.68	5743	19	517	8
GO:0048641	regulation of skeletal muscle tissue development	0.000848	5.27	5743	15	509	7
GO:0035249	synaptic transmission, glutamatergic	0.000849	7.31	5743	8	491	5
GO:0007212	dopamine receptor signaling pathway	0.000854	9.21	5743	5	499	4
GO:0043124	negative regulation of I-kappaB kinase/NF-kappaB cascade	0.000858	7.71	5743	9	414	5
GO:0043277	apoptotic cell clearance	0.000863	6.14	5743	6	779	5
GO:0060765	regulation of androgen receptor signaling pathway	0.000873	5.49	5743	9	698	6
GO:2000772	regulation of cellular senescence	0.000878	9.08	5743	5	506	4
GO:2001252	positive regulation of chromosome organization	0.000879	5.23	5743	15	512	7
GO:0045646	regulation of erythrocyte differentiation	0.00088	5.23	5743	15	512	7
GO:0090343	positive regulation of cell aging	0.000888	12.91	5743	3	445	3
GO:0031112	positive regulation of microtubule polymerization or depolymerization	0.00089	17.16	5743	4	251	3
GO:0006511	ubiquitin-dependent protein catabolic process	0.000905	1.89	5743	108	987	35
GO:0019932	second-messenger-mediated signaling	0.000909	2.23	5743	81	763	24
GO:0034341	response to interferon-gamma	0.000912	6.1	5743	32	206	7
GO:0048705	skeletal system morphogenesis	0.000925	7.51	5743	31	148	6
GO:0051256	spindle midzone assembly involved in mitosis	0.000925	12.71	5743	3	452	3
GO:0051255	spindle midzone assembly	0.000925	12.71	5743	3	452	3
GO:0043278	response to morphine	0.000928	6.05	5743	6	791	5
GO:0014072	response to isoquinoline alkaloid	0.000928	6.05	5743	6	791	5
GO:0002244	hemopoietic progenitor cell differentiation	0.00093	5.7	5743	10	604	6
GO:0043968	histone H2A acetylation	0.000933	6.71	5743	7	611	5
GO:0051701	interaction with host	0.000933	3.69	5743	23	676	10
GO:0045581	negative regulation of T cell differentiation	0.000939	7.87	5743	10	365	5
GO:0022407	regulation of cell-cell adhesion	0.000946	3.83	5743	28	535	10
GO:0000188	inactivation of MAPK activity	0.000948	7.54	5743	9	423	5
GO:2000027	regulation of organ morphogenesis	0.000949	2.4	5743	47	966	19
GO:0060078	regulation of postsynaptic membrane potential	0.000952	11.31	5743	8	254	4
GO:0050818	regulation of coagulation	0.000952	3.1	5743	25	888	12
GO:0045601	regulation of endothelial cell differentiation	0.000954	65.26	5743	4	44	2
GO:0010001	glial cell differentiation	0.000957	26.75	5743	14	46	3
GO:0009057	macromolecule catabolic process	0.000958	1.56	5743	230	995	62
GO:0045762	positive regulation of adenylate cyclase activity	0.000977	3.58	5743	21	763	10
GO:0031281	positive regulation of cyclase activity	0.000977	3.58	5743	21	763	10
GO:0051349	positive regulation of lyase activity	0.000977	3.58	5743	21	763	10
GO:0007613	memory	0.000977	3.58	5743	21	763	10
GO:0043304	regulation of mast cell degranulation	0.000979	21.78	5743	7	113	3
GO:0045744	negative regulation of G-protein coupled receptor protein signaling pathway	0.000981	3.54	5743	20	811	10
GO:0061298	retina vasculature development in camera-type eye	0.00099	38.8	5743	2	148	2
GO:0009743	response to carbohydrate stimulus	0.000995	103.48	5743	37	3	2
